# Supplementary material for: A divergent route to core- and peripherally functionalized diazacoronenes that act as colorimetric and fluorescence proton sensors
Source: Chem Sci. 2015 Mar 31;6(5):3180–6. doi: 10.1039/c5sc00304k (PMC5657404; doi:10.1039/c5sc00304k)
Supplement: Supplementary file 2 [file SC-006-C5SC00304K-s002.cif]

# Electronic Supplementary Material (ESI) for Chemical Science.
# This journal is © The Royal Society of Chemistry 2015

####################################################################### 
# 
# This file contains crystal structure data downloaded from the 
# Cambridge Structural Database (CSD) hosted by the Cambridge 
# Crystallographic Data Centre (CCDC).
# 
# Full information about CCDC data access policies and citation 
# guidelines are available at http://www.ccdc.cam.ac.uk/access/V1 
# 
# Audit and citation data items may have been added by the CCDC. 
# Please retain this information to preserve the provenance of 
# this file and to allow appropriate attribution of the data. 
# 
#######################################################################

data_seh_bac_a
_database_code_depnum_ccdc_archive 'CCDC 1031859'
_audit_update_record             
;
2014-10-31 deposited with the CCDC.
2015-03-31 downloaded from the CCDC.
;

_audit_creation_method           SHELXL-2014/6
_chemical_name_systematic        ?
_chemical_name_common            ?
_chemical_melting_point          ?
_chemical_formula_moiety         ?
_chemical_formula_sum            'C46 H46 N2 S2'
_chemical_formula_weight         690.97

loop_
_atom_type_symbol
_atom_type_description
_atom_type_scat_dispersion_real
_atom_type_scat_dispersion_imag
_atom_type_scat_source
C C 0.0040 0.0020
'XDISP Program in WinGX L.Kissel & R.H.Pratt Acta Cryst A46 170 1990'
H H 0.0000 0.0000
'XDISP Program in WinGX L.Kissel & R.H.Pratt Acta Cryst A46 170 1990'
N N 0.0076 0.0040
'XDISP Program in WinGX L.Kissel & R.H.Pratt Acta Cryst A46 170 1990'
S S 0.1431 0.1480
'XDISP Program in WinGX L.Kissel & R.H.Pratt Acta Cryst A46 170 1990'

_space_group_crystal_system      monoclinic
_space_group_IT_number           14
_space_group_name_H-M_alt        'P 21/c'
_space_group_name_Hall           '-P 2ybc'

_shelx_space_group_comment       
;
The symmetry employed for this shelxl refinement is uniquely defined
by the following loop, which should always be used as a source of
symmetry information in preference to the above space-group names.
They are only intended as comments.
;

loop_
_space_group_symop_operation_xyz
'x, y, z'
'-x, y+1/2, -z+1/2'
'-x, -y, -z'
'x, -y-1/2, z-1/2'

_cell_length_a                   23.6399(19)
_cell_length_b                   5.2070(3)
_cell_length_c                   15.0420(10)
_cell_angle_alpha                90
_cell_angle_beta                 107.545(5)
_cell_angle_gamma                90
_cell_volume                     1765.4(2)
_cell_formula_units_Z            2
_cell_measurement_temperature    100(2)
_cell_measurement_reflns_used    5749
_cell_measurement_theta_min      2.85
_cell_measurement_theta_max      29.87

_exptl_crystal_description       plate
_exptl_crystal_colour            yellow
_exptl_crystal_density_meas      ?
_exptl_crystal_density_method    ?
_exptl_crystal_density_diffrn    1.300
_exptl_crystal_F_000             736
_exptl_transmission_factor_min   ?
_exptl_transmission_factor_max   ?
_exptl_crystal_size_max          0.150
_exptl_crystal_size_mid          0.110
_exptl_crystal_size_min          0.005
_exptl_absorpt_coefficient_mu    0.233
_shelx_estimated_absorpt_T_min   0.966
_shelx_estimated_absorpt_T_max   0.999
_exptl_absorpt_correction_type   multi-scan
_exptl_absorpt_correction_T_min  0.774
_exptl_absorpt_correction_T_max  0.999
_exptl_absorpt_process_details   'SADABS 2014/3 Bruker AXS Madison WI USA'
_exptl_absorpt_special_details   ?
_diffrn_ambient_temperature      100(2)
_diffrn_radiation_wavelength     0.7749
_diffrn_radiation_type           synchrotron
_diffrn_source                   'Advanced Light Source station 11.3.1'
_diffrn_measurement_device_type  'Bruker D8 with PHOTON 100 detector'
_diffrn_measurement_method       '\w/\q shutterless scans'
_diffrn_detector_area_resol_mean 10.42
_diffrn_reflns_number            16462
_diffrn_reflns_av_unetI/netI     0.0398
_diffrn_reflns_av_R_equivalents  0.0592
_diffrn_reflns_limit_h_min       -25
_diffrn_reflns_limit_h_max       25
_diffrn_reflns_limit_k_min       -5
_diffrn_reflns_limit_k_max       5
_diffrn_reflns_limit_l_min       -16
_diffrn_reflns_limit_l_max       16
_diffrn_reflns_theta_min         2.953
_diffrn_reflns_theta_max         25.011
_diffrn_reflns_theta_full        25.011
_diffrn_measured_fraction_theta_max 0.991
_diffrn_measured_fraction_theta_full 0.991
_diffrn_reflns_Laue_measured_fraction_max 0.991
_diffrn_reflns_Laue_measured_fraction_full 0.991
_diffrn_reflns_point_group_measured_fraction_max 0.991
_diffrn_reflns_point_group_measured_fraction_full 0.991
_reflns_number_total             2388
_reflns_number_gt                1666
_reflns_threshold_expression     'I > 2\s(I)'
_reflns_Friedel_coverage         0.000
_reflns_Friedel_fraction_max     .
_reflns_Friedel_fraction_full    .

_reflns_special_details          
;
 Reflections were merged by SHELXL according to the crystal
 class for the calculation of statistics and refinement.
 
 _reflns_Friedel_fraction is defined as the number of unique
 Friedel pairs measured divided by the number that would be
 possible theoretically, ignoring centric projections and
 systematic absences.
;

_computing_data_collection       'Bruker APEX 2'
_computing_cell_refinement       'Bruker SAINT v8.34a'
_computing_data_reduction        'Bruker SAINT v8.34a'
_computing_structure_solution    'Bruker SHELXTL 2014/3 beta'
_computing_structure_refinement  'SHELXL-2014/6 (Sheldrick, 2014)'
_computing_molecular_graphics    'Bruker SHELXTL'
_computing_publication_material  'Bruker SHELXTL & local programs'
_refine_special_details          
; 
 The data were cut to 0.92 Angstroms as at that point I/sigma(I) <2
 and therefore the data above this was unobserved. The crystal was
 a very thin plate which explains the displacement parameters all
 pointing in the same direction. All non-hydrogen atoms were refined
 anisotropically. Hydrogen atoms were placed geometrically and
 constrained and refined using a riding model. Displacement parameter
 restrains were used in modelling the disorder in the alkyl chain.
;
_vrf_THETM01_seh_bac_a           
;
PROBLEM: The value of sine(theta_max)/wavelength is less than 0.550
RESPONSE: The data were cut to 0.92 Angstroms as at that point
 I/sigma(I) <2 and therefore the data above this was unobserved.
;
_refine_ls_structure_factor_coef Fsqd
_refine_ls_matrix_type           full
_refine_ls_weighting_scheme      calc
_refine_ls_weighting_details     
'w=1/[\s^2^(Fo^2^)+(0.0520P)^2^+3.6058P] where P=(Fo^2^+2Fc^2^)/3'
_atom_sites_solution_primary     direct
_atom_sites_solution_secondary   difmap
_atom_sites_solution_hydrogens   geom
_refine_ls_hydrogen_treatment    constr
_refine_ls_extinction_method     SHELXL
_refine_ls_extinction_coef       0.0061(14)
_refine_ls_extinction_expression Fc^*^=kFc[1+0.001xFc^2^\l^3^/sin(2\q)]^-1/4^
_refine_ls_number_reflns         2388
_refine_ls_number_parameters     247
_refine_ls_number_restraints     38
_refine_ls_R_factor_all          0.0986
_refine_ls_R_factor_gt           0.0661
_refine_ls_wR_factor_ref         0.1749
_refine_ls_wR_factor_gt          0.1554
_refine_ls_goodness_of_fit_ref   1.084
_refine_ls_restrained_S_all      1.102
_refine_ls_shift/su_max          0.000
_refine_ls_shift/su_mean         0.000

loop_
_atom_site_label
_atom_site_type_symbol
_atom_site_fract_x
_atom_site_fract_y
_atom_site_fract_z
_atom_site_U_iso_or_equiv
_atom_site_adp_type
_atom_site_occupancy
_atom_site_site_symmetry_order
_atom_site_calc_flag
_atom_site_refinement_flags_posn
_atom_site_refinement_flags_adp
_atom_site_refinement_flags_occupancy
_atom_site_disorder_assembly
_atom_site_disorder_group
S1 S 0.73630(7) 0.1925(2) 0.64656(9) 0.0672(5) Uani 1 1 d . . . . .
N1 N 0.6400(2) 0.3561(6) 0.5267(3) 0.0532(11) Uani 1 1 d . . . . .
C1 C 0.6591(2) 0.1879(8) 0.5939(3) 0.0535(13) Uani 1 1 d . . . . .
C2 C 0.6195(3) 0.0057(7) 0.6196(3) 0.0495(13) Uani 1 1 d . . . . .
C3 C 0.5610(2) -0.0002(7) 0.5614(3) 0.0477(13) Uani 1 1 d . . . . .
C4 C 0.5415(2) 0.1774(7) 0.4868(3) 0.0469(13) Uani 1 1 d . . . . .
C5 C 0.4823(2) 0.1818(7) 0.4264(3) 0.0475(13) Uani 1 1 d . . . . .
C6 C 0.4642(2) 0.3671(7) 0.3554(3) 0.0487(13) Uani 1 1 d . . . . .
C7 C 0.5072(3) 0.5492(8) 0.3462(3) 0.0511(14) Uani 1 1 d . . . . .
H7A H 0.4958 0.6768 0.2990 0.061 Uiso 1 1 calc R U . . .
C8 C 0.5635(3) 0.5449(8) 0.4025(3) 0.0526(14) Uani 1 1 d . . . . .
H8A H 0.5909 0.6690 0.3943 0.063 Uiso 1 1 calc R U . . .
C9 C 0.5826(3) 0.3582(7) 0.4742(3) 0.0483(13) Uani 1 1 d . . . . .
C10 C 0.4048(3) 0.3634(7) 0.2934(3) 0.0511(14) Uani 1 1 d . . . . .
C11 C 0.3857(3) 0.5424(8) 0.2196(3) 0.0569(14) Uani 1 1 d . . . . .
H11A H 0.4120 0.6762 0.2149 0.068 Uiso 1 1 calc R U . . .
C12 C 0.3313(3) 0.5308(9) 0.1553(4) 0.0618(15) Uani 1 1 d . . . . .
H12A H 0.3200 0.6576 0.1078 0.074 Uiso 1 1 calc R U . . .
C13 C 0.2919(3) 0.3342(9) 0.1584(3) 0.0633(14) Uani 1 1 d . . . . .
H13A H 0.2546 0.3205 0.1119 0.076 Uiso 1 1 calc R U . . .
C14 C 0.3085(3) 0.1600(9) 0.2307(3) 0.0595(14) Uani 1 1 d . . . . .
H14A H 0.2817 0.0261 0.2330 0.071 Uiso 1 1 calc R U . . .
C15 C 0.3631(2) 0.1713(8) 0.3012(3) 0.0523(13) Uani 1 1 d . . . . .
C16 C 0.7586(3) 0.4529(11) 0.5847(3) 0.0767(17) Uani 1 1 d . . . . .
H16C H 0.7431 0.4226 0.5166 0.092 Uiso 0.4 1 calc R U P A 2
H16D H 0.7419 0.6168 0.5988 0.092 Uiso 0.4 1 calc R U P A 2
H16A H 0.7431 0.4226 0.5166 0.092 Uiso 0.6 1 calc R U P B 1
H16B H 0.7419 0.6168 0.5988 0.092 Uiso 0.6 1 calc R U P B 1
C17 C 0.8257(3) 0.4693(15) 0.6141(4) 0.097(2) Uani 1 1 d . . . . .
H17B H 0.8295 0.6328 0.5815 0.116 Uiso 0.4 1 calc R U P C 2
H17A H 0.8368 0.2835 0.6207 0.116 Uiso 0.6 1 calc R U P D 1
C18 C 0.8508(3) 0.5607(13) 0.7120(4) 0.095(2) Uani 1 1 d . U . . .
H18A H 0.8334 0.7320 0.7152 0.114 Uiso 1 1 calc R U . . .
H18B H 0.8353 0.4448 0.7514 0.114 Uiso 1 1 calc R U . . .
C19 C 0.9124(4) 0.584(2) 0.7561(5) 0.156(3) Uani 1 1 d . U . . .
H19A H 0.9296 0.4152 0.7477 0.187 Uiso 1 1 calc R U . . .
H19B H 0.9268 0.7076 0.7180 0.187 Uiso 1 1 calc R U . . .
C20 C 0.9400(4) 0.653(2) 0.8491(5) 0.148(3) Uani 1 1 d D U . . .
H20C H 0.9173 0.5729 0.8874 0.177 Uiso 0.4 1 calc R U P E 2
H20D H 0.9356 0.8415 0.8537 0.177 Uiso 0.4 1 calc R U P E 2
H20A H 0.9494 0.4877 0.8826 0.177 Uiso 0.6 1 calc R U P F 1
H20B H 0.9078 0.7303 0.8698 0.177 Uiso 0.6 1 calc R U P F 1
C21 C 0.9909(11) 0.813(6) 0.891(2) 0.196(12) Uani 0.4 1 d D U P G 1
H21A H 0.9978 0.8197 0.9587 0.294 Uiso 0.4 1 calc R U P G 1
H21B H 1.0258 0.7403 0.8782 0.294 Uiso 0.4 1 calc R U P G 1
H21C H 0.9836 0.9865 0.8652 0.294 Uiso 0.4 1 calc R U P G 1
C21' C 1.0024(6) 0.591(4) 0.8922(13) 0.170(8) Uani 0.6 1 d D U P G 2
H21D H 1.0150 0.6525 0.9568 0.256 Uiso 0.6 1 calc R U P G 2
H21E H 1.0079 0.4050 0.8913 0.256 Uiso 0.6 1 calc R U P G 2
H21F H 1.0263 0.6752 0.8574 0.256 Uiso 0.6 1 calc R U P G 2
C22 C 0.8519(5) 0.553(2) 0.5373(6) 0.085(3) Uani 0.6 1 d . . P H 1
H22A H 0.8956 0.5677 0.5639 0.102 Uiso 0.6 1 calc R U P H 1
H22B H 0.8363 0.7251 0.5144 0.102 Uiso 0.6 1 calc R U P H 1
C22' C 0.8483(7) 0.321(3) 0.5694(11) 0.084(5) Uani 0.4 1 d . . P H 2
H22C H 0.8343 0.1459 0.5773 0.101 Uiso 0.4 1 calc R U P H 2
H22D H 0.8917 0.3232 0.6002 0.101 Uiso 0.4 1 calc R U P H 2
C23 C 0.8375(3) 0.3646(16) 0.4544(5) 0.124(3) Uani 1 1 d . . . . .
H23D H 0.8585 0.2305 0.4313 0.187 Uiso 0.4 1 calc R U P H 2
H23E H 0.7950 0.3549 0.4210 0.187 Uiso 0.4 1 calc R U P H 2
H23F H 0.8527 0.5334 0.4441 0.187 Uiso 0.4 1 calc R U P H 2
H23A H 0.8553 0.4269 0.4074 0.187 Uiso 0.6 1 calc R U P H 1
H23B H 0.8536 0.1948 0.4763 0.187 Uiso 0.6 1 calc R U P H 1
H23C H 0.7944 0.3522 0.4268 0.187 Uiso 0.6 1 calc R U P H 1

loop_
_atom_site_aniso_label
_atom_site_aniso_U_11
_atom_site_aniso_U_22
_atom_site_aniso_U_33
_atom_site_aniso_U_23
_atom_site_aniso_U_13
_atom_site_aniso_U_12
S1 0.1117(12) 0.0402(7) 0.0710(9) 0.0009(6) 0.0596(8) -0.0073(8)
N1 0.109(4) 0.024(2) 0.050(2) -0.0039(18) 0.058(2) -0.004(2)
C1 0.107(4) 0.025(2) 0.052(3) -0.006(2) 0.058(3) 0.002(3)
C2 0.103(4) 0.017(2) 0.050(3) -0.007(2) 0.056(3) -0.002(2)
C3 0.106(4) 0.014(2) 0.047(3) -0.0043(19) 0.061(3) -0.004(2)
C4 0.102(4) 0.014(2) 0.048(3) -0.007(2) 0.058(3) -0.003(2)
C5 0.108(4) 0.013(2) 0.049(3) -0.003(2) 0.064(3) -0.001(2)
C6 0.105(4) 0.018(2) 0.048(3) -0.003(2) 0.060(3) 0.001(2)
C7 0.116(4) 0.016(2) 0.046(3) -0.0017(19) 0.061(3) -0.002(3)
C8 0.116(5) 0.017(2) 0.051(3) -0.003(2) 0.065(3) -0.005(3)
C9 0.104(4) 0.016(2) 0.049(3) -0.004(2) 0.060(3) -0.002(3)
C10 0.111(4) 0.018(2) 0.052(3) -0.001(2) 0.065(3) 0.001(2)
C11 0.108(4) 0.028(3) 0.062(3) 0.002(2) 0.068(3) 0.008(3)
C12 0.114(5) 0.035(3) 0.063(3) 0.013(2) 0.067(4) 0.020(3)
C13 0.105(4) 0.043(3) 0.061(3) 0.005(3) 0.055(3) 0.010(3)
C14 0.101(4) 0.037(3) 0.061(3) 0.005(2) 0.056(3) 0.010(3)
C15 0.102(4) 0.024(2) 0.051(3) 0.001(2) 0.054(3) 0.011(3)
C16 0.121(5) 0.066(4) 0.058(3) 0.002(3) 0.049(3) -0.028(3)
C17 0.117(6) 0.120(6) 0.065(4) -0.002(4) 0.045(4) -0.051(5)
C18 0.108(5) 0.087(4) 0.082(4) 0.003(4) 0.017(4) 0.013(4)
C19 0.123(6) 0.254(9) 0.087(5) -0.001(6) 0.028(5) -0.067(7)
C20 0.111(6) 0.219(10) 0.094(5) 0.011(6) 0.001(5) -0.030(7)
C21 0.170(18) 0.23(3) 0.187(19) -0.02(2) 0.057(16) -0.117(19)
C21' 0.132(11) 0.26(2) 0.125(10) 0.000(16) 0.044(9) -0.079(14)
C22 0.095(8) 0.089(8) 0.078(6) 0.016(6) 0.035(6) -0.017(6)
C22' 0.119(13) 0.056(9) 0.111(12) -0.008(9) 0.085(11) -0.004(9)
C23 0.144(7) 0.154(7) 0.091(5) -0.031(5) 0.060(5) -0.008(6)

_geom_special_details            
;
 All esds (except the esd in the dihedral angle between two l.s. planes)
 are estimated using the full covariance matrix.  The cell esds are taken
 into account individually in the estimation of esds in distances, angles
 and torsion angles; correlations between esds in cell parameters are only
 used when they are defined by crystal symmetry.  An approximate (isotropic)
 treatment of cell esds is used for estimating esds involving l.s. planes.
;

loop_
_geom_bond_atom_site_label_1
_geom_bond_atom_site_label_2
_geom_bond_distance
_geom_bond_site_symmetry_2
_geom_bond_publ_flag
S1 C1 1.758(5) . ?
S1 C16 1.810(5) . ?
N1 C1 1.310(5) . ?
N1 C9 1.348(6) . ?
C1 C2 1.464(6) . ?
C2 C3 1.396(6) . ?
C2 C15 1.463(6) 3_656 ?
C3 C4 1.420(6) . ?
C3 C5 1.445(6) 3_656 ?
C4 C9 1.406(6) . ?
C4 C5 1.420(6) . ?
C5 C6 1.407(6) . ?
C5 C3 1.445(6) 3_656 ?
C6 C7 1.427(6) . ?
C6 C10 1.433(7) . ?
C7 C8 1.345(6) . ?
C7 H7A 0.9500 . ?
C8 C9 1.420(6) . ?
C8 H8A 0.9500 . ?
C10 C11 1.415(6) . ?
C10 C15 1.434(6) . ?
C11 C12 1.358(7) . ?
C11 H11A 0.9500 . ?
C12 C13 1.394(7) . ?
C12 H12A 0.9500 . ?
C13 C14 1.379(6) . ?
C13 H13A 0.9500 . ?
C14 C15 1.403(7) . ?
C14 H14A 0.9500 . ?
C15 C2 1.464(6) 3_656 ?
C16 C17 1.515(8) . ?
C16 H16C 0.9900 . ?
C16 H16D 0.9900 . ?
C16 H16A 0.9900 . ?
C16 H16B 0.9900 . ?
C17 C22' 1.244(13) . ?
C17 C18 1.490(8) . ?
C17 C22 1.531(10) . ?
C17 H17B 1.0000 . ?
C17 H17A 1.0000 . ?
C18 C19 1.410(9) . ?
C18 H18A 0.9900 . ?
C18 H18B 0.9900 . ?
C19 C20 1.402(9) . ?
C19 H19A 0.9900 . ?
C19 H19B 0.9900 . ?
C20 C21 1.441(13) . ?
C20 C21' 1.457(12) . ?
C20 H20C 0.9900 . ?
C20 H20D 0.9900 . ?
C20 H20A 0.9900 . ?
C20 H20B 0.9900 . ?
C21 H21A 0.9800 . ?
C21 H21B 0.9800 . ?
C21 H21C 0.9800 . ?
C21' H21D 0.9800 . ?
C21' H21E 0.9800 . ?
C21' H21F 0.9800 . ?
C22 C23 1.542(11) . ?
C22 H22A 0.9900 . ?
C22 H22B 0.9900 . ?
C22' C23 1.686(15) . ?
C22' H22C 0.9900 . ?
C22' H22D 0.9900 . ?
C23 H23D 0.9800 . ?
C23 H23E 0.9800 . ?
C23 H23F 0.9800 . ?
C23 H23A 0.9800 . ?
C23 H23B 0.9800 . ?
C23 H23C 0.9800 . ?

loop_
_geom_angle_atom_site_label_1
_geom_angle_atom_site_label_2
_geom_angle_atom_site_label_3
_geom_angle
_geom_angle_site_symmetry_1
_geom_angle_site_symmetry_3
_geom_angle_publ_flag
C1 S1 C16 101.6(2) . . ?
C1 N1 C9 120.6(4) . . ?
N1 C1 C2 122.6(5) . . ?
N1 C1 S1 114.1(4) . . ?
C2 C1 S1 123.3(4) . . ?
C3 C2 C15 118.6(4) . 3_656 ?
C3 C2 C1 116.0(4) . . ?
C15 C2 C1 125.3(5) 3_656 . ?
C2 C3 C4 120.4(4) . . ?
C2 C3 C5 122.7(4) . 3_656 ?
C4 C3 C5 116.9(5) . 3_656 ?
C9 C4 C3 118.0(5) . . ?
C9 C4 C5 119.4(4) . . ?
C3 C4 C5 122.6(4) . . ?
C6 C5 C4 120.7(4) . . ?
C6 C5 C3 118.7(5) . 3_656 ?
C4 C5 C3 120.5(4) . 3_656 ?
C5 C6 C7 117.9(5) . . ?
C5 C6 C10 119.9(4) . . ?
C7 C6 C10 122.2(4) . . ?
C8 C7 C6 121.7(4) . . ?
C8 C7 H7A 119.1 . . ?
C6 C7 H7A 119.1 . . ?
C7 C8 C9 121.2(5) . . ?
C7 C8 H8A 119.4 . . ?
C9 C8 H8A 119.4 . . ?
N1 C9 C4 122.0(4) . . ?
N1 C9 C8 119.0(4) . . ?
C4 C9 C8 119.0(5) . . ?
C11 C10 C6 121.4(4) . . ?
C11 C10 C15 117.3(5) . . ?
C6 C10 C15 121.3(4) . . ?
C12 C11 C10 122.6(5) . . ?
C12 C11 H11A 118.7 . . ?
C10 C11 H11A 118.7 . . ?
C11 C12 C13 120.5(5) . . ?
C11 C12 H12A 119.8 . . ?
C13 C12 H12A 119.8 . . ?
C14 C13 C12 118.4(5) . . ?
C14 C13 H13A 120.8 . . ?
C12 C13 H13A 120.8 . . ?
C13 C14 C15 123.1(5) . . ?
C13 C14 H14A 118.5 . . ?
C15 C14 H14A 118.5 . . ?
C14 C15 C10 117.8(4) . . ?
C14 C15 C2 123.8(4) . 3_656 ?
C10 C15 C2 118.3(5) . 3_656 ?
C17 C16 S1 109.5(4) . . ?
C17 C16 H16C 109.8 . . ?
S1 C16 H16C 109.8 . . ?
C17 C16 H16D 109.8 . . ?
S1 C16 H16D 109.8 . . ?
H16C C16 H16D 108.2 . . ?
C17 C16 H16A 109.8 . . ?
S1 C16 H16A 109.8 . . ?
C17 C16 H16B 109.8 . . ?
S1 C16 H16B 109.8 . . ?
H16A C16 H16B 108.2 . . ?
C22' C17 C18 128.6(11) . . ?
C22' C17 C16 112.9(9) . . ?
C18 C17 C16 112.2(5) . . ?
C18 C17 C22 121.6(6) . . ?
C16 C17 C22 115.0(6) . . ?
C22' C17 H17B 98.4 . . ?
C18 C17 H17B 98.4 . . ?
C16 C17 H17B 98.4 . . ?
C18 C17 H17A 101.3 . . ?
C16 C17 H17A 101.3 . . ?
C22 C17 H17A 101.3 . . ?
C19 C18 C17 122.6(6) . . ?
C19 C18 H18A 106.7 . . ?
C17 C18 H18A 106.7 . . ?
C19 C18 H18B 106.7 . . ?
C17 C18 H18B 106.7 . . ?
H18A C18 H18B 106.6 . . ?
C20 C19 C18 126.5(8) . . ?
C20 C19 H19A 105.7 . . ?
C18 C19 H19A 105.7 . . ?
C20 C19 H19B 105.7 . . ?
C18 C19 H19B 105.7 . . ?
H19A C19 H19B 106.1 . . ?
C19 C20 C21 131.6(17) . . ?
C19 C20 C21' 119.4(12) . . ?
C19 C20 H20C 107.5 . . ?
C21' C20 H20C 107.5 . . ?
C19 C20 H20D 107.5 . . ?
C21' C20 H20D 107.5 . . ?
H20C C20 H20D 107.0 . . ?
C19 C20 H20A 104.4 . . ?
C21 C20 H20A 104.4 . . ?
C19 C20 H20B 104.4 . . ?
C21 C20 H20B 104.4 . . ?
H20A C20 H20B 105.6 . . ?
C20 C21 H21A 109.5 . . ?
C20 C21 H21B 109.5 . . ?
H21A C21 H21B 109.5 . . ?
C20 C21 H21C 109.5 . . ?
H21A C21 H21C 109.5 . . ?
H21B C21 H21C 109.5 . . ?
C20 C21' H21D 109.5 . . ?
C20 C21' H21E 109.5 . . ?
H21D C21' H21E 109.5 . . ?
C20 C21' H21F 109.5 . . ?
H21D C21' H21F 109.5 . . ?
H21E C21' H21F 109.5 . . ?
C17 C22 C23 112.8(8) . . ?
C17 C22 H22A 109.0 . . ?
C23 C22 H22A 109.0 . . ?
C17 C22 H22B 109.0 . . ?
C23 C22 H22B 109.0 . . ?
H22A C22 H22B 107.8 . . ?
C17 C22' C23 121.0(12) . . ?
C17 C22' H22C 107.1 . . ?
C23 C22' H22C 107.1 . . ?
C17 C22' H22D 107.1 . . ?
C23 C22' H22D 107.1 . . ?
H22C C22' H22D 106.8 . . ?
C22' C23 H23D 109.5 . . ?
C22' C23 H23E 109.5 . . ?
H23D C23 H23E 109.5 . . ?
C22' C23 H23F 109.5 . . ?
H23D C23 H23F 109.5 . . ?
H23E C23 H23F 109.5 . . ?
C22 C23 H23A 109.5 . . ?
C22 C23 H23B 109.5 . . ?
H23A C23 H23B 109.5 . . ?
C22 C23 H23C 109.5 . . ?
H23A C23 H23C 109.5 . . ?
H23B C23 H23C 109.5 . . ?

_refine_diff_density_max         0.256
_refine_diff_density_min         -0.260
_refine_diff_density_rms         0.050

_shelxl_version_number           2014/6

_shelx_res_file                  
;
TITL seh_bac_a.res in P2(1)/c
CELL  0.7749   23.6399   5.2070  15.0420   90.000  107.545   90.000
ZERR    2.000   0.0019   0.0003   0.0010    0.000    0.005    0.000
LATT  1
SYMM -X, 1/2+Y, 1/2-Z
SFAC C H N S
DISP    C     0.00399    0.00197        13.60
DISP    H     0.00000    0.00000         0.67
DISP    N     0.00762    0.00403        23.92
DISP    S     0.14305    0.14800       674.22
UNIT 92 92 4 4

TEMP -173
SIZE 0.150 0.110 0.005

ACTA 50.022

REM yellow plate
REM data cut to 0.92 Angstroms as I/sigma(I) < 2
REM Structure solved by SHELXT 2014/4
REM Cell refinement by SAINT v8.34a
REM 5749 input reflections Min.2Th 5.70  Max.2Th 49.73

L.S. 10
BOND $H
FMAP 2
PLAN 20

RTAB S..N S1 N1

EQIV $1 1-x, 1-y, 1-z

MPLA 17 S1 > C15 N1_$1 C1_$1 C2_$1 C3_$1 C4_$1 C5_$1 C6_$1 C7_$1 C8_$1 C9_$1

SADI 0.01 C20 C21 C20 C21'
SIMU 0.02 C18 > C21'
DELU 0.04 C18 > C21'
WGHT    0.052000    3.605800
EXTI    0.006071
FVAR       0.53527   0.42180   0.14196
S1    4    0.736303    0.192511    0.646563    11.00000    0.11166    0.04016 =
         0.07101    0.00092    0.05958   -0.00728
N1    3    0.639963    0.356056    0.526713    11.00000    0.10856    0.02381 =
         0.04982   -0.00389    0.05777   -0.00371
C1    1    0.659050    0.187948    0.593873    11.00000    0.10696    0.02455 =
         0.05177   -0.00635    0.05837    0.00153
C2    1    0.619497    0.005733    0.619644    11.00000    0.10316    0.01696 =
         0.04993   -0.00671    0.05563   -0.00179
C3    1    0.561018   -0.000243    0.561371    11.00000    0.10635    0.01442 =
         0.04745   -0.00427    0.06108   -0.00371
C4    1    0.541465    0.177450    0.486755    11.00000    0.10209    0.01442 =
         0.04757   -0.00709    0.05801   -0.00264
C5    1    0.482259    0.181810    0.426446    11.00000    0.10764    0.01270 =
         0.04885   -0.00310    0.06379   -0.00129
C6    1    0.464215    0.367115    0.355412    11.00000    0.10458    0.01826 =
         0.04780   -0.00285    0.06000    0.00093
C7    1    0.507199    0.549224    0.346188    11.00000    0.11643    0.01566 =
         0.04576   -0.00169    0.06136   -0.00196
AFIX  43
H7A   2    0.495773    0.676834    0.299011    11.00000   -1.20000
AFIX   0
C8    1    0.563470    0.544913    0.402545    11.00000    0.11630    0.01728 =
         0.05067   -0.00296    0.06506   -0.00452
AFIX  43
H8A   2    0.590917    0.668996    0.394285    11.00000   -1.20000
AFIX   0
C9    1    0.582597    0.358226    0.474177    11.00000    0.10406    0.01648 =
         0.04918   -0.00445    0.06037   -0.00195
C10   1    0.404815    0.363397    0.293355    11.00000    0.11092    0.01771 =
         0.05152   -0.00061    0.06506    0.00133
C11   1    0.385714    0.542445    0.219629    11.00000    0.10804    0.02796 =
         0.06250    0.00177    0.06780    0.00833
AFIX  43
H11A  2    0.412002    0.676176    0.214940    11.00000   -1.20000
AFIX   0
C12   1    0.331304    0.530836    0.155285    11.00000    0.11450    0.03474 =
         0.06286    0.01262    0.06676    0.01953
AFIX  43
H12A  2    0.319989    0.657624    0.107795    11.00000   -1.20000
AFIX   0
C13   1    0.291943    0.334187    0.158434    11.00000    0.10511    0.04341 =
         0.06113    0.00464    0.05499    0.01021
AFIX  43
H13A  2    0.254591    0.320462    0.111869    11.00000   -1.20000
AFIX   0
C14   1    0.308503    0.160024    0.230745    11.00000    0.10123    0.03722 =
         0.06082    0.00515    0.05594    0.00951
AFIX  43
H14A  2    0.281661    0.026147    0.232969    11.00000   -1.20000
AFIX   0
C15   1    0.363119    0.171257    0.301168    11.00000    0.10187    0.02444 =
         0.05118    0.00091    0.05431    0.01060
C16   1    0.758576    0.452882    0.584681    11.00000    0.12053    0.06594 =
         0.05823    0.00161    0.04884   -0.02781
PART 2
AFIX  23
H16C  2    0.743131    0.422606    0.516649    10.40000   -1.20000
H16D  2    0.741885    0.616787    0.598840    10.40000   -1.20000
PART   1
AFIX  23
H16A  2    0.743131    0.422606    0.516649    10.60000   -1.20000
H16B  2    0.741885    0.616787    0.598840    10.60000   -1.20000
AFIX   0
PART   0
C17   1    0.825684    0.469323    0.614122    11.00000    0.11741    0.11951 =
         0.06474   -0.00185    0.04486   -0.05118
PART 2
AFIX  13
H17B  2    0.829475    0.632784    0.581485    10.40000   -1.20000
PART   1
AFIX  13
H17A  2    0.836842    0.283487    0.620728    10.60000   -1.20000
AFIX   0
PART   0
C18   1    0.850833    0.560663    0.712040    11.00000    0.10766    0.08740 =
         0.08207    0.00297    0.01689    0.01313
AFIX  23
H18A  2    0.833389    0.732014    0.715185    11.00000   -1.20000
H18B  2    0.835293    0.444826    0.751385    11.00000   -1.20000
AFIX   0
C19   1    0.912388    0.583561    0.756070    11.00000    0.12337    0.25389 =
         0.08747   -0.00140    0.02850   -0.06710
AFIX  23
H19A  2    0.929581    0.415199    0.747743    11.00000   -1.20000
H19B  2    0.926837    0.707607    0.717982    11.00000   -1.20000
AFIX   0
C20   1    0.939989    0.653350    0.849091    11.00000    0.11090    0.21892 =
         0.09420    0.01112    0.00138   -0.02966
PART 2
AFIX  23
H20C  2    0.917332    0.572869    0.887376    10.40000   -1.20000
H20D  2    0.935645    0.841549    0.853749    10.40000   -1.20000
PART   1
AFIX  23
H20A  2    0.949417    0.487696    0.882607    10.60000   -1.20000
H20B  2    0.907778    0.730279    0.869785    10.60000   -1.20000
AFIX   0
C21   1    0.990868    0.812729    0.891185    10.40000    0.17020    0.23285 =
         0.18738   -0.01755    0.05678   -0.11696
AFIX  33
H21A  2    0.997791    0.819729    0.958738    10.40000   -1.50000
H21B  2    1.025832    0.740336    0.878225    10.40000   -1.50000
H21C  2    0.983579    0.986496    0.865213    10.40000   -1.50000
AFIX   0
PART   2
C21'  1    1.002388    0.591428    0.892181    10.60000    0.13229    0.25746 =
         0.12473    0.00018    0.04360   -0.07895
AFIX  33
H21D  2    1.014970    0.652453    0.956818    10.60000   -1.50000
H21E  2    1.007870    0.404999    0.891259    10.60000   -1.50000
H21F  2    1.026286    0.675188    0.857444    10.60000   -1.50000
AFIX   0
PART   1
C22   1    0.851949    0.553123    0.537271    10.60000    0.09454    0.08863 =
         0.07793    0.01561    0.03508   -0.01685
AFIX  23
H22A  2    0.895559    0.567713    0.563907    10.60000   -1.20000
H22B  2    0.836298    0.725056    0.514384    10.60000   -1.20000
AFIX   0
PART   2
C22'  1    0.848276    0.321282    0.569426    10.40000    0.11923    0.05636 =
         0.11124   -0.00807    0.08511   -0.00391
AFIX  23
H22C  2    0.834329    0.145938    0.577334    10.40000   -1.20000
H22D  2    0.891660    0.323225    0.600223    10.40000   -1.20000
AFIX   0
PART   0
C23   1    0.837485    0.364567    0.454401    11.00000    0.14404    0.15417 =
         0.09085   -0.03105    0.05953   -0.00814
PART 2
AFIX  33
H23D  2    0.858517    0.230465    0.431251    10.40000   -1.50000
H23E  2    0.794972    0.354943    0.421028    10.40000   -1.50000
H23F  2    0.852697    0.533449    0.444074    10.40000   -1.50000
PART   1
AFIX  33
H23A  2    0.855250    0.426919    0.407409    10.60000   -1.50000
H23B  2    0.853646    0.194779    0.476332    10.60000   -1.50000
H23C  2    0.794367    0.352167    0.426794    10.60000   -1.50000
PART   0

AFIX   0
HKLF 4

REM  seh_bac_a.res in P2(1)/c
REM R1 =  0.0661 for    1666 Fo > 4sig(Fo)  and  0.0986 for all    2388 data
REM    247 parameters refined using     38 restraints

END

WGHT      0.0519      3.6088

REM Highest difference peak  0.256,  deepest hole -0.260,  1-sigma level  0.050
Q1    1   0.7385  0.0086  0.6596  11.00000  0.05    0.26
Q2    1   0.7404  0.3957  0.6579  11.00000  0.05    0.23
Q3    1   0.8640  0.1806  0.6205  11.00000  0.05    0.23
Q4    1   0.8866  0.7226  0.7386  11.00000  0.05    0.21
Q5    1   0.5692  0.2151  0.4742  11.00000  0.05    0.20
Q6    1   0.6478  0.5299  0.5363  11.00000  0.05    0.19
Q7    1   0.4503  0.1535  0.4330  11.00000  0.05    0.18
Q8    1   0.9473  0.9255  0.8234  11.00000  0.05    0.18
Q9    1   0.9239  0.4632  0.7570  11.00000  0.05    0.17
Q10   1   0.9571  0.5282  0.7136  11.00000  0.05    0.17
Q11   1   0.8026  0.6921  0.7428  11.00000  0.05    0.17
Q12   1   0.4715  0.0185  0.4100  11.00000  0.05    0.17
Q13   1   0.9344  0.3156  0.8180  11.00000  0.05    0.17
Q14   1   0.7878  0.1072  0.4707  11.00000  0.05    0.17
Q15   1   0.4658  0.6931  0.2677  11.00000  0.05    0.16
Q16   1   0.6234 -0.1056  0.6450  11.00000  0.05    0.16
Q17   1   0.5663  0.4123  0.4278  11.00000  0.05    0.16
Q18   1   0.5513  0.1282  0.5331  11.00000  0.05    0.16
Q19   1   0.7163  0.5380  0.5669  11.00000  0.05    0.16
Q20   1   0.6572  0.0406  0.6177  11.00000  0.05    0.15
;
_shelx_res_checksum              52520

_shelx_hkl_file                  
;
   0   0   2   17.90    1.40
   0   0  -2   15.80    2.40
   0   0   2   13.60    2.50
   0   0  -2   17.00    1.80
   0   0   3    3.20    2.50
   0   0  -3    1.20    1.80
   0   0   3    0.80    1.40
   0   0  -3    1.80    2.50
   0   0  -4 1272.07   56.79
   0   0   4 1223.78   56.99
   0   0  -4 1237.88   56.99
   0   0   4 1219.48   56.69
   0   0  -4 1301.47   56.69
   0   0  -5    1.30    2.30
   0   0   5    1.10    1.40
   0   0   5    0.20    2.50
   0   0  -5   -1.90    2.60
   0   0  -5    1.20    1.40
   0   0  -6   -0.30    1.70
   0   0   6    3.30    2.70
   0   0  -6   -0.40    2.50
   0   0  -6    2.70    3.00
   0   0   6   -0.20    1.50
   0   0  -7    3.40    2.90
   0   0  -7    1.50    1.90
   0   0   7    1.50    1.70
   0   0   7    4.30    3.00
   0   0  -7    4.70    3.30
   0   0  -8  141.49    7.80
   0   0  -8  138.99    8.60
   0   0   8  135.19    6.90
   0   0  -8  127.19    7.30
   0   0   8  135.59    8.30
   0   0  -9    1.20    3.30
   0   0   9   -1.40    1.90
   0   0   9   -3.50    3.00
   0   0  -9   -3.00    3.30
   0   0 -10   69.99    6.40
   0   0 -10   66.79    4.30
   0   0  10   63.09    4.60
   0   0 -10   63.19    6.40
   0   0  10   61.69    6.30
   0   0  11    0.80    2.40
   0   0 -11   -2.20    4.00
   0   0 -11   -2.80    3.60
   0   0  11   -0.80    3.40
   0   0 -12    2.60    3.90
   0   0  12    1.40    2.50
   0   0 -12    0.10    4.40
   0   0  12    0.80    3.70
   0   0 -12   -7.20    5.40
   0   0 -14   56.69    8.70
   0   0 -15   -1.60    6.90
   0   0  15    0.60    2.70
   0   1   0   -0.70    2.30
   0   1   0   -2.30    1.30
   0   1   0   -2.60    1.70
   0   1   0   -2.40    2.30
   0  -1   0   -5.20    2.20
   0   1  -1  228.18   11.80
   0   1  -1  245.28   11.70
   0   1  -1  249.18   11.50
   0   1   1  245.68   12.00
   0   1   1  250.17   12.10
   0   1   1  254.67   11.40
   0  -1  -1  256.07   11.30
   0  -1   1  231.48   11.90
   0  -1  -1  258.27   12.00
   0   1   2 1207.28   54.69
   0   1  -2 1240.98   54.89
   0   1  -2 1228.38   54.69
   0   1   2 1221.08   54.99
   0   1  -2 1207.68   54.79
   0   1   2 1179.78   54.99
   0   1  -2 1176.28   54.79
   0  -1  -2 1214.38   54.99
   0  -1  -2 1186.28   54.59
   0  -1   2 1209.88   54.89
   0   1  -3  386.26   18.10
   0   1  -3  389.76   17.70
   0   1   3  382.56   17.60
   0   1  -3  380.36   17.80
   0   1   3  385.76   18.10
   0   1   3  382.66   18.00
   0   1  -3  381.56   17.90
   0  -1  -3  387.46   18.10
   0  -1   3  380.76   18.20
   0  -1  -3  379.56   17.60
   0   1   4   31.40    2.70
   0   1   4   30.80    4.60
   0   1  -4   24.50    3.90
   0   1  -4   31.50    3.00
   0   1   4   29.60    4.00
   0   1  -4   37.60    4.60
   0  -1   4   33.70    2.80
   0  -1   4   34.20    4.70
   0  -1  -4   30.50    4.40
   0  -1  -4   29.90    2.90
   0   1  -5   20.60    2.90
   0   1   5   22.10    3.30
   0   1  -5   23.70    3.30
   0   1  -5   26.10    4.60
   0   1   5   21.30    2.60
   0  -1  -5   19.40    3.10
   0  -1   5   23.00    3.20
   0  -1   5   22.60    2.80
   0  -1  -5   21.70    3.20
   0   1   6 1278.57   58.49
   0   1   6 1288.97   58.99
   0   1  -6 1295.57   58.99
   0   1  -6 1244.98   58.79
   0  -1   6 1286.87   58.49
   0  -1   6 1274.37   58.99
   0  -1  -6 1335.87   58.59
   0  -1  -6 1326.67   59.09
   0  -1  -6 1271.57   58.69
   0   1   7   68.99    4.30
   0   1  -7   68.29    5.00
   0   1   7   66.69    6.10
   0   1  -7   67.69    5.90
   0   1  -7   66.79    6.30
   0  -1   7   69.29    4.50
   0  -1  -7   66.19    6.30
   0  -1   7   65.59    6.50
   0  -1  -7   60.09    5.00
   0  -1  -7   65.49    5.00
   0   1  -8   72.79    6.40
   0   1  -8   90.89    5.20
   0   1  -8   64.99    6.70
   0   1   8   74.09    4.70
   0   1   8   73.79    6.30
   0  -1  -8   80.59    6.70
   0  -1  -8   76.39    5.80
   0  -1   8   70.09    4.80
   0  -1  -8   70.19    5.20
   0   1  -9   32.50    4.30
   0   1  -9   33.20    4.20
   0   1   9   30.30    3.40
   0   1   9   25.90    3.80
   0  -1  -9   36.40    4.70
   0  -1  -9   23.70    4.20
   0  -1   9   28.80    4.20
   0  -1   9   31.30    3.50
   0  -1  -9   29.00    4.20
   0   1 -10   -4.20    3.80
   0   1  10   -1.10    3.30
   0   1 -10    1.00    3.90
   0   1  10    2.10    2.40
   0  -1 -10   -4.60    2.60
   0  -1 -10   -1.70    3.60
   0  -1 -10    0.70    3.40
   0  -1  10    1.30    3.80
   0  -1  10    1.10    2.30
   0   1  11    2.40    3.50
   0   1  11    0.60    2.60
   0   1 -11    1.10    4.30
   0   1 -11    1.50    4.10
   0  -1  11    4.60    2.40
   0  -1 -11    3.10    3.90
   0  -1 -11    6.80    4.20
   0  -1 -11   -1.30    2.30
   0  -1  11    4.60    3.80
   0   1 -12   32.20    5.10
   0   1  12   36.00    4.20
   0   1 -12   34.10    5.20
   0   1  12   37.30    6.50
   0  -1  12   33.90    4.30
   0  -1  12   28.10    4.60
   0  -1 -12   29.60    5.20
   0  -1 -12   40.20    5.10
   0  -1 -12   23.30    3.90
   0   1  13    5.60    4.30
   0   1 -13   14.60    5.00
   0   1  13   13.60    3.20
   0   1 -13    9.50    5.00
   0  -1 -13    6.00    5.00
   0  -1  13    9.80    2.90
   0  -1  13    9.40    4.30
   0  -1 -13    7.00    4.60
   0   1 -14   31.20    7.40
   0   1  14   28.00    3.70
   0  -1  14   21.90    3.70
   0  -1 -14   28.80    5.70
   0   1  15   12.10    3.40
   0   1 -15   17.40    5.90
   0  -1 -15    4.10    5.80
   0  -1  15   10.40    3.20
   0   2   0   22.00    3.70
   0   2   0   22.10    3.50
   0   2   0   24.20    2.70
   0   2   0   24.40    4.50
   0  -2   0   26.10    3.50
   0   2   1  115.69    7.50
   0   2   1  122.49    7.40
   0   2   1  123.69    6.10
   0   2  -1  120.99    6.70
   0   2  -1  131.89    6.30
   0   2  -1  110.99    7.30
   0  -2  -1  128.89    7.60
   0  -2   1  120.69    7.60
   0   2  -2   19.10    4.30
   0   2  -2   19.60    2.80
   0   2   2   22.50    3.40
   0   2   2   17.60    2.60
   0   2  -2   18.30    3.10
   0  -2  -2   23.20    3.40
   0  -2   2   16.10    3.50
   0  -2   2   20.90    3.20
   0   2   3   41.50    5.50
   0   2  -3   42.60    3.70
   0   2  -3   27.90    4.40
   0   2   3   36.40    5.40
   0   2  -3   34.90    4.80
   0  -2   3   49.00    5.10
   0  -2  -3   27.00    2.60
   0  -2  -3   50.99    5.30
   0   2   4   27.60    3.10
   0   2  -4   20.30    4.30
   0   2  -4   23.70    3.60
   0   2  -4   31.00    5.00
   0   2   4   28.30    3.90
   0   2   4   28.20    5.20
   0  -2  -4   35.40    5.50
   0  -2   4   38.60    5.40
   0  -2  -4   23.20    2.70
   0   2  -5  424.96   19.80
   0   2  -5  436.86   20.10
   0   2  -5  439.06   20.40
   0   2   5  431.16   20.40
   0   2   5  412.66   20.50
   0   2   5  421.16   19.60
   0   2  -5  421.06   19.80
   0  -2  -5  408.76   19.50
   0  -2   5  423.86   20.50
   0  -2  -5  415.06   20.40
   0   2  -6  210.08   10.30
   0   2   6  195.58   11.40
   0   2   6  199.98   10.00
   0   2   6  205.98   11.10
   0   2  -6  201.68   10.80
   0   2  -6  212.28   11.20
   0  -2  -6  199.18    9.90
   0  -2   6  202.98   11.30
   0  -2   6  215.68   10.00
   0  -2  -6  209.28   11.30
   0   2  -7   13.60    3.80
   0   2  -7   14.20    3.50
   0   2   7   15.80    2.40
   0   2   7    7.90    3.90
   0   2  -7   16.10    3.70
   0  -2  -7   13.50    2.40
   0  -2   7   14.80    4.70
   0  -2   7   16.40    2.60
   0   2   8    3.00    3.80
   0   2  -8    1.40    3.50
   0   2  -8    5.00    2.30
   0   2  -8    5.10    2.30
   0   2  -8    3.90    3.70
   0   2   8    2.40    2.40
   0  -2   8   -0.90    4.00
   0  -2  -8   -4.60    3.90
   0  -2   8    2.90    2.50
   0  -2  -8    3.40    2.50
   0  -2  -8    2.40    3.00
   0   2   9   88.19    5.70
   0   2  -9   97.49    5.90
   0   2   9   82.09    7.60
   0   2  -9   97.19    8.00
   0   2  -9   97.99    7.50
   0  -2   9   92.19    8.10
   0  -2   9   93.89    5.90
   0  -2  -9   94.39    7.80
   0  -2  -9   88.39    6.20
   0  -2  -9   90.49    6.80
   0   2  10    5.30    2.80
   0   2 -10    5.20    4.10
   0   2 -10    8.50    2.60
   0   2  10    3.50    4.10
   0   2 -10    3.10    4.50
   0  -2  10    3.60    3.00
   0  -2 -10    3.20    3.20
   0  -2 -10    4.10    4.10
   0  -2 -10    5.80    4.30
   0  -2  10    0.50    4.60
   0   2 -11    6.70    4.40
   0   2  11    5.80    4.40
   0   2  11   11.50    3.00
   0   2 -11    9.90    4.80
   0  -2  11    9.60    4.80
   0  -2 -11   11.40    4.10
   0  -2 -11    6.60    4.30
   0  -2 -11   11.40    4.40
   0  -2  11   15.10    3.10
   0   2  12    3.30    4.40
   0   2 -12    0.70    5.00
   0   2 -12    3.70    4.90
   0   2  12    3.90    2.80
   0  -2  12    4.60    5.10
   0  -2 -12    2.80    4.50
   0  -2 -12    6.70    4.40
   0  -2  12    4.90    3.00
   0  -2 -12    6.70    4.30
   0   2 -13    9.90    5.30
   0   2 -13   14.00    5.40
   0   2  13   15.70    3.30
   0  -2  13   16.40    3.20
   0  -2 -13   13.00    5.00
   0  -2 -13   20.80    5.20
   0   2  14    4.70    3.00
   0   2 -14    0.70    5.50
   0  -2 -14   -6.60    4.20
   0  -2  14    4.50    3.10
   0  -2 -14    7.90    5.40
   0   3   0    4.40    3.40
   0   3   0   -0.50    2.40
   0   3   0    1.80    4.10
   0   3   0    2.90    3.40
   0  -3   0   -1.00    4.00
   0   3  -1   59.29    5.70
   0   3   1   58.69    4.20
   0   3  -1   57.29    4.40
   0   3  -1   55.59    6.20
   0   3   1   60.09    6.80
   0   3   1   65.19    6.30
   0  -3  -1   64.29    7.00
   0  -3   1   63.69    6.90
   0   3   2   40.00    3.70
   0   3  -2   36.30    5.50
   0   3   2   43.50    6.10
   0   3   2   46.70    6.40
   0   3  -2   42.80    5.10
   0   3  -2   35.20    4.10
   0  -3   2   35.90    4.90
   0  -3  -2   38.60    6.60
   0  -3   2   41.80    5.80
   0   3  -3  256.77   12.30
   0   3   3  254.97   12.20
   0   3   3  242.68   13.60
   0   3  -3  242.48   13.00
   0   3  -3  246.98   12.90
   0   3   3  256.67   13.30
   0  -3  -3  273.67   13.80
   0  -3   3  256.87   13.70
   0  -3   3  264.27   13.20
   0  -3  -3  251.97   12.00
   0   3  -4  111.59    7.30
   0   3   4   92.19    9.10
   0   3   4  106.19    7.90
   0   3   4  100.59    6.00
   0   3  -4  100.19    7.10
   0   3  -4  108.59    6.40
   0  -3  -4   93.09    5.50
   0  -3  -4  113.29    8.20
   0  -3   4   89.59    8.30
   0  -3   4  114.29    7.80
   0   3   5   97.09    8.40
   0   3  -5  105.69    7.40
   0   3   5  103.79    6.20
   0   3   5  110.89    8.00
   0   3  -5  107.19    6.60
   0   3  -5  107.69    7.40
   0  -3  -5  101.29    5.80
   0  -3  -5   93.79    8.10
   0   3   6    8.50    4.50
   0   3  -6   11.50    3.60
   0   3  -6   12.90    4.20
   0   3  -6   14.60    6.00
   0   3   6    9.50    2.80
   0   3   6    7.30    4.30
   0   3  -6   13.60    3.40
   0  -3  -6    6.30    2.30
   0  -3  -6   13.80    4.50
   0  -3   6   13.20    4.60
   0   3  -7   61.69    6.60
   0   3  -7   61.49    6.70
   0   3   7   54.49    7.20
   0   3  -7   63.69    7.20
   0   3   7   57.09    7.70
   0   3   7   54.39    4.90
   0  -3  -7   44.10    7.20
   0  -3  -7   53.89    4.50
   0  -3   7   67.09    7.70
   0   3  -8    7.50    4.50
   0   3   8   13.50    3.20
   0   3  -8   10.20    4.50
   0   3   8   17.30    5.30
   0   3  -8    7.20    4.30
   0  -3   8   12.50    3.20
   0  -3  -8   11.20    2.80
   0  -3  -8   11.30    4.80
   0  -3   8   16.90    5.10
   0   3  -9    9.60    4.70
   0   3  -9   21.10    5.10
   0   3   9    6.50    3.30
   0   3   9    8.70    5.40
   0   3  -9    8.50    4.50
   0  -3  -9    2.40    4.80
   0  -3   9   14.20    3.50
   0  -3  -9    6.40    4.70
   0  -3   9   12.70    5.50
   0  -3  -9    4.90    4.10
   0   3  10    8.90    3.60
   0   3 -10   12.40    5.30
   0   3 -10    7.10    5.10
   0   3  10   13.60    5.70
   0  -3 -10    5.70    5.20
   0  -3  10    9.30    3.50
   0  -3 -10   10.40    5.10
   0  -3 -10   11.50    3.50
   0  -3  10    3.70    5.10
   0   3  11   43.90    8.00
   0   3  11   61.19    5.90
   0   3 -11   59.69    8.50
   0   3 -11   59.99    8.50
   0  -3  11   58.89    9.30
   0  -3 -11   59.79    8.70
   0  -3 -11   52.59    6.60
   0  -3  11   60.19    5.90
   0  -3 -11   35.00    6.00
   0   3 -12   17.30    5.10
   0   3 -12   15.30    6.10
   0   3  12   21.20    3.90
   0  -3 -12   24.90    6.90
   0  -3  12   20.10    3.90
   0  -3 -12   31.20    6.30
   0   3 -13   25.00    5.60
   0   3  13   24.60    4.10
   0  -3  13   24.30    4.10
   0  -3 -13   18.80    6.30
   0   4   0   20.30    3.40
   0   4   0   11.00    5.10
   0   4   0   20.40    4.90
   0  -4   0   20.20    5.40
   0   4  -1  187.88   11.90
   0   4   1  199.88   12.40
   0   4   1  191.58   11.70
   0   4   1  179.58    9.90
   0   4  -1  192.28   11.50
   0   4  -1  191.98   10.10
   0  -4  -1  203.08   12.20
   0  -4   1  183.58   11.90
   0  -4   1  209.88   12.60
   0  -4  -1  202.58    9.60
   0   4   2    3.70    5.00
   0   4  -2    0.60    4.40
   0   4  -2    2.00    3.30
   0   4  -2   -6.00    4.70
   0   4   2   -0.80    2.90
   0   4   2    1.00    4.40
   0  -4   2   -4.20    5.30
   0  -4  -2    2.30    5.30
   0  -4   2    2.00    5.10
   0   4   3   78.59    9.20
   0   4  -3   89.89    8.40
   0   4   3   86.39    8.30
   0   4  -3   83.49    6.50
   0   4   3   81.09    5.90
   0   4  -3   93.39    7.80
   0  -4  -3   87.29    9.80
   0  -4   3   91.59    8.60
   0  -4   3   80.89    9.20
   0   4   4  123.19    9.80
   0   4  -4  131.59    9.90
   0   4  -4  128.09    8.10
   0   4   4  121.79   10.30
   0   4  -4  123.69    9.30
   0   4   4  111.79    7.30
   0  -4  -4  131.49   10.50
   0  -4   4  146.29   10.00
   0  -4   4  120.49   10.50
   0   4   5  372.96   19.90
   0   4   5  376.06   19.40
   0   4  -5  381.36   18.20
   0   4  -5  393.36   19.40
   0   4  -5  367.66   19.00
   0   4   5  365.16   17.90
   0  -4   5  377.06   19.90
   0  -4   5  408.66   19.60
   0  -4  -5  341.17   17.70
   0  -4  -5  378.86   19.80
   0   4  -6   45.90    8.30
   0   4  -6   53.79    6.20
   0   4   6   48.40    8.30
   0   4  -6   43.10    7.90
   0   4   6   40.70    6.30
   0   4   6   48.90    5.30
   0  -4  -6   42.50    6.50
   0  -4  -6   34.50    4.50
   0  -4   6   51.09    6.70
   0  -4   6   73.59    9.20
   0   4   7   19.30    5.50
   0   4   7   18.20    5.70
   0   4   7   15.30    3.90
   0   4  -7   18.60    5.40
   0   4  -7   19.30    5.50
   0  -4   7   14.60    6.10
   0  -4  -7   10.50    6.00
   0  -4   7    8.80    6.20
   0   4  -8   -5.80    5.20
   0   4  -8   -2.50    5.80
   0   4   8    3.90    5.90
   0   4   8    1.20    3.70
   0  -4   8   -3.90    3.90
   0  -4  -8    3.60    5.40
   0  -4   8    1.00    6.00
   0  -4   8    2.70    6.30
   0   4  -9   31.90    6.60
   0   4   9   28.40    4.40
   0   4  -9   28.80    6.40
   0  -4   9   35.80    5.80
   0  -4  -9   25.70    6.00
   0  -4   9   27.30    6.80
   0   4  10    0.80    4.10
   0   4 -10    1.70    5.40
   0  -4  10    3.60    4.30
   0  -4 -10    5.00    6.10
   0  -4  10    2.70    6.90
   0   4  11   36.30    6.00
   0   4 -11   26.40    6.00
   0  -4  11   35.10    4.80
   0  -4 -11   37.10    8.40
   0   5   0   -7.10    3.90
   0   5   0    7.80    6.00
   0  -5   0  -16.70    6.10
   0  -5   0  -16.00    6.30
   0   5  -1  397.66   19.50
   0   5   1  360.96   17.70
   0   5   1  355.06   19.20
   0   5  -1  338.07   17.80
   0  -5   1  336.27   19.70
   0  -5  -1  346.77   20.10
   0  -5   1  346.27   19.80
   0  -5  -1  412.76   17.50
   0   5   2   41.10    7.30
   0   5   2   49.70    8.40
   0   5  -2   35.10    7.30
   0   5   2   45.90    5.80
   0   5  -2   62.19    9.90
   0   5  -2   35.20    5.00
   0  -5  -2   35.20    7.60
   0  -5  -2   53.09    5.20
   0  -5   2   30.20    7.60
   0  -5   2   23.60    6.60
   0   5   3   81.29   11.50
   0   5   3   77.89    6.60
   0   5  -3   82.99   11.00
   0   5  -3   80.99    9.30
   0   5   3   86.29   10.70
   0   5  -3   80.99    7.10
   0  -5  -3   65.39   11.10
   0  -5   3   73.09   10.40
   0  -5   3   81.29   10.60
   0   5   4   17.40    6.70
   0   5  -4   10.50    6.10
   0   5  -4    8.50    4.80
   0   5   4    9.00    6.00
   0   5  -4   -0.30    7.00
   0   5   4    9.80    3.70
   0  -5   4    3.10    6.70
   0  -5   4   11.80    6.70
   0  -5  -4    0.20    6.60
   0   5   5    5.90    5.60
   0   5  -5    9.80    4.90
   0   5   5    8.10    6.90
   0   5  -5    9.30    7.50
   0   5  -5   12.00    6.30
   0   5   5   12.40    4.10
   0  -5  -5    1.30    6.40
   0  -5   5    8.40    6.60
   0  -5   5    3.50    6.60
   0   5   6    2.10    4.10
   0   5  -6   -1.30    5.70
   0   5   6   -0.80    5.70
   0   5  -6    0.00    5.10
   0   5  -6    4.50    8.30
   0  -5   6   11.50    7.60
   0  -5  -6   -9.30    6.80
   0  -5   6    4.30    6.40
   0   5  -7    9.40    8.70
   0   5  -7   18.90    6.30
   0   5  -7   14.80    5.50
   0   5   7   10.30    4.00
   0  -5   7    2.50    7.00
   0  -5   7   20.50    8.10
  -1   0  15   -2.70    2.90
   1   0 -15    5.20    5.80
  -1   0  14    7.40    3.00
   1   0 -14    4.10    5.30
   1   0 -13    1.60    4.80
  -1   0  13   -1.10    2.70
  -1   0  13    1.90    3.80
   1   0 -13    6.80    4.20
   1   0 -12    0.80    4.00
  -1   0  12    3.00    2.50
  -1   0  12   -2.60    3.60
   1   0 -12    3.50    4.50
   1   0 -11    0.40    4.10
   1   0 -11   -0.90    3.50
  -1   0  11   -3.60    3.10
  -1   0  11   -0.90    2.20
  -1   0  10   27.40    4.00
  -1   0  10   30.00    3.30
   1   0 -10   34.20    5.30
   1   0 -10   31.20    4.20
  -1   0   9   -1.40    3.00
   1   0  -9   -0.60    3.10
   1   0  -9   -0.30    3.00
  -1   0   9   -0.50    1.80
   1   0  -8   37.50    5.50
   1   0  -8   26.20    3.30
  -1   0   8   37.00    3.30
   1   0  -8   43.80    4.70
  -1   0   8   33.80    5.20
   1   0  -7   -3.00    2.60
   1   0  -7   -1.40    1.70
   1   0  -7    3.10    3.10
  -1   0   7    0.30    1.70
  -1   0   7    1.00    3.00
  -1   0   6    9.90    2.80
   1   0  -6    8.30    1.50
   1   0  -6    9.60    2.40
   1   0  -6    7.30    2.80
  -1   0   5    1.70    2.60
   1   0  -5   -0.60    1.30
   1   0  -5   -0.10    2.10
   1   0  -5    0.70    2.60
  -1   0   5    0.80    1.50
  -1   0   4   68.59    5.50
   1   0  -4   76.09    5.50
   1   0  -4   74.79    3.90
   1   0  -4   75.99    4.70
  -1   0   4   77.19    4.20
  -1   0   3    0.70    2.30
  -1   0   3    1.10    1.30
   1   0  -3    0.50    1.90
   1   0  -3    3.80    2.40
  -1   0   2 3972.90  176.68
   1   0  -2 3782.02  176.48
   1   0   2  979.60   45.00
  -1   0  -2  998.60   45.00
  -1   0  -3    0.80    2.10
   1   0   3    2.10    1.30
  -1   0  -3    3.30    2.50
   1   0   3    2.40    2.50
   1   0   4  118.89    6.10
  -1   0  -4  138.69    6.30
  -1   0  -4  121.59    6.70
  -1   0  -4  118.49    7.10
   1   0   4  117.59    7.10
  -1   0  -5    3.10    2.80
  -1   0  -5    0.20    1.70
   1   0   5   -1.40    1.40
   1   0   5   -0.50    2.50
  -1   0  -5    0.20    2.30
   1   0   6  434.76   20.80
  -1   0  -6  453.55   20.20
  -1   0  -6  433.26   20.40
  -1   0  -6  445.76   20.90
   1   0   6  419.56   20.10
   1   0   7    1.10    1.70
  -1   0  -7    3.10    3.50
   1   0   7   -1.20    2.90
  -1   0  -7   -1.10    2.80
  -1   0  -7    4.20    2.30
  -1   0  -8    1.00    3.00
   1   0   8    2.20    1.80
  -1   0  -8    0.50    3.30
  -1   0  -9    0.90    3.20
   1   0   9    0.20    2.00
   1   0   9   -0.20    3.20
  -1   0  -9    1.30    3.40
   1   0  10    3.50    3.30
   1   0  10    2.20    2.30
  -1   0 -10    2.90    3.60
  -1   0 -10   -1.20    3.60
  -1   0 -11   -1.50    3.70
   1   0  11    2.70    3.60
  -1   0 -11   -9.60    7.00
   1   0  11    0.40    2.30
  -1   0 -11   -4.00    4.20
   1   0  12    0.10    2.60
   1   0  12   -2.50    3.80
  -1   0 -12    1.90    4.60
  -1   0 -12   13.50    5.70
  -1   0 -12   -1.80    3.90
  -1   0 -14   56.59    8.90
   1   0  14   62.79    5.30
   1   0  15   -0.60    3.00
   1   1 -15    4.00    5.50
  -1   1  15    3.90    3.30
   1  -1 -15    1.80    5.60
  -1  -1  15    0.80    2.80
   1   1 -14    0.80    5.20
  -1   1  14    1.40    3.00
   1  -1 -14    0.70    5.30
  -1   1  13    8.10    4.00
   1   1 -13   10.60    5.00
   1   1 -13    3.00    4.80
  -1   1  13    9.10    2.90
  -1  -1  13    9.20    2.70
  -1  -1  13    8.80    4.20
   1  -1 -13    8.70    5.00
   1  -1 -13    2.90    4.30
  -1   1  12    0.00    3.60
   1   1 -12   -4.70    4.60
   1   1 -12    1.80    4.40
  -1   1  12    2.50    2.50
  -1  -1  12    4.50    3.80
   1  -1 -12   -5.00    2.50
   1  -1 -12   -0.30    4.20
   1  -1 -12    1.20    4.30
  -1  -1  12   -2.60    2.50
  -1   1  11    7.80    2.20
   1   1 -11    3.50    4.40
   1   1 -11    5.90    4.20
  -1   1  11    3.60    3.40
   1  -1 -11    6.40    3.90
  -1  -1  11    2.80    3.90
  -1  -1  11    7.90    2.50
   1  -1 -11    1.20    2.90
   1  -1 -11    4.50    4.10
   1   1 -10   28.10    4.20
   1   1 -10   29.20    5.90
  -1   1  10   30.40    5.30
  -1   1  10   31.30    3.50
  -1  -1  10   30.40    3.60
  -1  -1  10   28.40    4.30
   1  -1 -10   20.70    4.40
   1  -1 -10   36.30    4.90
   1  -1 -10   36.80    6.10
   1   1  -9    2.00    3.50
  -1   1   9   -2.00    3.00
  -1   1   9    0.60    1.90
   1   1  -9    0.00    3.50
   1  -1  -9    2.50    2.50
  -1  -1   9    1.90    2.20
   1  -1  -9    3.90    3.30
  -1  -1   9    0.30    3.40
   1  -1  -9    1.80    2.70
   1   1  -8   65.19    5.90
  -1   1   8   62.79    4.20
   1   1  -8   58.99    6.30
  -1   1   8   57.89    6.70
   1  -1  -8   64.99    6.10
  -1  -1   8   56.29    9.50
  -1  -1   8   63.39    4.50
   1  -1  -8   65.99    5.00
   1  -1  -8   67.79    4.70
  -1   1   7  296.57   15.10
  -1   1   7  297.17   14.20
   1   1  -7  308.17   15.00
   1   1  -7  306.77   15.40
  -1  -1   7  306.67   14.30
   1  -1  -7  309.97   14.50
  -1  -1   7  302.97   15.30
   1  -1  -7  307.67   15.20
   1  -1  -7  300.97   14.50
   1   1  -6  168.38    9.50
  -1   1   6  173.08    8.20
   1   1  -6  146.09    9.00
  -1   1   6  174.18    9.20
   1  -1  -6  185.48    9.40
   1  -1  -6  171.88    8.60
  -1  -1   6  166.48    9.60
  -1  -1   6  164.18    8.30
  -1   1   5   25.00    4.00
  -1   1   5   22.10    2.50
   1   1  -5   26.90    4.80
   1   1  -5   20.50    3.90
   1   1  -5   23.40    2.60
  -1   1   5   24.40    3.20
   1  -1  -5   20.20    3.10
   1  -1  -5   29.50    3.30
  -1  -1   5   23.20    2.90
  -1  -1   5   25.60    3.50
  -1   1   4  451.55   19.90
   1   1  -4  421.46   20.20
   1   1  -4  429.76   19.90
  -1   1   4  440.06   20.30
  -1   1   4  433.76   20.40
   1   1  -4  432.06   20.50
   1  -1  -4  431.46   20.40
  -1  -1   4  427.06   20.50
   1  -1  -4  436.96   19.90
   1   1  -3  206.78   10.30
   1   1  -3  210.28   10.70
  -1   1   3  224.98   10.20
   1   1  -3  221.38   10.90
  -1   1   3  215.08   11.00
  -1   1   3  215.78   11.00
   1   1  -3  222.88   10.50
   1  -1  -3  223.88   10.20
   1  -1  -3  227.58   10.90
  -1  -1   3  213.78   11.10
   1   1  -2 3407.76  155.38
  -1  -1   2 3455.35  155.38
   1   1  -1  159.08    7.50
  -1   1   1  160.08    7.30
   1   1  -1  149.88    8.00
   1   1  -1  154.58    7.60
  -1   1   1  152.58    8.10
  -1   1   1  147.09    8.10
  -1  -1   1  154.68    8.20
   1  -1  -1  148.19    7.20
   1  -1  -1  165.68    7.90
  -1  -1   1  151.58    8.40
  -1   1   0  588.44   26.20
  -1   1   0  546.45   26.50
  -1   1   0  578.04   26.40
   1   1   0  576.54   26.60
   1   1   0  580.34   26.30
  -1   1   0  561.34   26.50
   1   1   0  570.54   26.70
   1   1   0  585.04   26.30
   1  -1   0  579.04   26.50
  -1  -1   0  610.34   26.70
   1   1   1  767.22   33.00
   1   1   1  718.83   32.70
  -1   1  -1  707.83   33.00
  -1   1  -1  728.93   32.90
   1   1   1  733.93   33.10
  -1   1  -1  726.43   32.70
  -1  -1  -1  651.43   32.60
   1  -1   1  714.93   32.90
  -1  -1  -1  735.43   33.10
  -1   1  -2  331.87   15.90
  -1   1  -2  328.67   15.70
   1   1   2  337.87   16.30
   1   1   2  346.67   16.10
  -1   1  -2  343.17   16.00
  -1   1  -2  331.47   15.90
   1   1   2  342.47   15.60
   1  -1   2  340.97   16.00
  -1  -1  -2  348.87   16.20
  -1  -1  -2  337.67   15.40
   1   1   3    6.40    2.80
  -1   1  -3   -0.60    2.30
   1   1   3    3.80    1.60
  -1   1  -3    2.50    2.50
   1   1   3    4.20    2.40
  -1   1  -3   -1.20    1.90
   1  -1   3    5.10    2.60
  -1  -1  -3    2.00    1.30
   1  -1   3    0.00    1.60
  -1  -1  -3    1.40    2.80
  -1   1  -4  140.59    7.70
   1   1   4  147.49    7.00
  -1   1  -4  143.09    8.00
  -1   1  -4  143.39    7.40
   1   1   4  151.68    8.20
  -1  -1  -4  148.09    8.20
   1  -1   4  141.39    7.10
   1  -1   4  140.69    8.00
  -1  -1  -4  143.49    7.10
   1   1   5   12.10    3.00
  -1   1  -5    8.40    2.30
  -1   1  -5   10.70    3.00
   1   1   5    7.90    2.00
   1  -1   5   12.50    2.00
   1  -1   5    8.20    3.00
  -1  -1  -5    7.20    2.00
  -1  -1  -5    8.40    3.20
  -1  -1  -5    9.60    2.20
  -1   1  -6   24.40    4.50
  -1   1  -6   26.50    3.70
   1   1   6   31.30    5.40
   1   1   6   29.80    3.10
  -1   1  -6   24.30    4.80
  -1  -1  -6   36.90    5.50
  -1  -1  -6   19.60    3.00
  -1  -1  -6   22.40    3.30
   1  -1   6   22.60    3.30
   1  -1   6   26.00    3.90
  -1   1  -7   96.49    7.00
   1   1   7  107.39    7.50
   1   1   7  104.29    5.80
  -1   1  -7   98.29    7.50
  -1   1  -7  108.99    6.80
  -1  -1  -7  100.59    7.50
   1  -1   7  101.09    7.30
   1  -1   7   99.39    5.70
  -1  -1  -7  103.79    6.20
  -1   1  -8   35.40    5.40
  -1   1  -8   36.00    5.90
   1   1   8   32.40    5.50
   1   1   8   36.90    3.60
   1  -1   8   35.40    3.50
  -1  -1  -8   32.10    4.20
  -1  -1  -8   35.80    4.40
   1   1   9    0.40    2.20
  -1   1  -9   -3.40    3.70
  -1   1  -9   -0.40    3.40
   1   1   9    1.10    3.30
  -1  -1  -9    0.30    2.60
   1  -1   9   -0.40    2.20
  -1  -1  -9   -0.60    3.40
  -1  -1  -9   -2.80    2.90
   1  -1   9   -1.00    3.60
  -1   1 -10   48.20    6.40
   1   1  10   42.20    6.40
  -1   1 -10   46.90    7.10
   1   1  10   48.00    4.40
   1  -1  10   41.10    6.30
  -1  -1 -10   50.49    6.40
   1  -1  10   49.60    4.30
  -1  -1 -10   55.29    6.20
   1   1  11    3.30    2.70
  -1   1 -11   -3.10    4.20
   1   1  11    0.60    3.80
  -1   1 -11   -0.90    4.20
   1  -1  11   -1.00    3.80
  -1  -1 -11   -4.00    4.10
   1  -1  11   -2.10    2.40
  -1  -1 -11   -0.20    4.20
   1   1  12    5.00    3.10
  -1   1 -12   -0.70    4.50
  -1   1 -12   -0.40    4.50
   1   1  12    1.60    4.30
   1  -1  12    1.60    2.70
   1  -1  12   -5.10    4.10
  -1  -1 -12    0.70    4.30
  -1  -1 -12    0.90    4.40
  -1   1 -13   -5.00    4.60
  -1   1 -13   -3.80    5.10
   1   1  13    0.50    3.00
  -1  -1 -13   -1.60    4.80
  -1  -1 -13   -0.50    4.50
   1  -1  13   -0.40    2.60
   1  -1  13   -1.30    4.40
   1   1  14    3.20    3.20
  -1  -1 -14   -2.00    5.40
   1  -1  14    0.10    3.00
   1   1  15   23.60    3.70
  -1   1 -15   31.10    6.00
   1  -1  15   21.20    3.60
  -1  -1 -15   31.20    6.10
   1   2 -14    2.90    5.10
  -1   2  14   -0.30    3.00
  -1  -2  14    4.10    2.90
   1  -2 -14    4.90    5.50
   1   2 -13   50.09    8.40
  -1   2  13   44.70    7.60
   1  -2 -13   35.10    7.50
  -1  -2  13   39.50    6.60
  -1  -2  13   44.30    4.90
   1  -2 -13   60.09    8.20
   1   2 -12   15.80    5.10
   1   2 -12   18.10    5.30
  -1   2  12   14.90    4.60
  -1   2  12   19.20    3.10
  -1  -2  12   18.70    3.30
   1  -2 -12   12.70    4.50
   1  -2 -12   19.70    4.70
  -1  -2  12   16.40    5.30
   1  -2 -12   16.20    4.60
   1   2 -11   27.00    4.70
   1   2 -11   36.60    5.30
  -1   2  11   27.30    4.80
  -1   2  11   29.10    4.20
  -1  -2  11   26.70    4.40
   1  -2 -11   41.20    6.90
  -1  -2  11   18.00    5.20
   1  -2 -11   32.70    5.90
   1  -2 -11   28.20    4.80
   1   2 -10   14.00    4.30
  -1   2  10   11.60    2.90
  -1   2  10    8.40    4.00
   1   2 -10   14.10    4.40
   1  -2 -10   17.90    3.60
  -1  -2  10   17.20    3.10
   1  -2 -10    9.10    4.20
   1  -2 -10   18.30    3.70
  -1  -2  10   10.60    4.70
   1   2  -9   18.40    4.30
  -1   2   9   18.60    4.10
   1   2  -9   18.80    3.90
  -1   2   9   21.90    3.60
   1  -2  -9   22.90    4.20
   1  -2  -9   32.50    5.10
  -1  -2   9   24.80    4.60
   1  -2  -9   22.50    4.30
  -1  -2   9   20.10    3.00
  -1   2   8   43.90    6.00
   1   2  -8   49.90    4.10
   1   2  -8   43.90    5.60
  -1   2   8   46.80    3.90
   1   2  -8   42.30    6.10
  -1  -2   8   39.80    4.20
   1  -2  -8   34.90    5.10
  -1  -2   8   47.80    6.70
   1  -2  -8   59.89    9.10
   1   2  -7    8.20    2.20
   1   2  -7    7.40    3.60
  -1   2   7    7.70    3.70
   1   2  -7   10.20    3.30
  -1   2   7    8.00    2.20
  -1   2   7    2.90    3.30
  -1  -2   7    9.10    2.30
   1  -2  -7    7.60    2.30
   1  -2  -7    6.60    3.50
  -1   2   6   11.60    2.20
  -1   2   6   12.90    3.70
   1   2  -6    9.50    3.30
   1   2  -6    8.50    2.40
   1   2  -6   13.20    3.60
  -1   2   6    8.00    3.30
   1  -2  -6   11.20    3.60
   1  -2  -6   12.10    2.10
  -1  -2   6   13.00    4.00
   1   2  -5   94.19    6.60
   1   2  -5  103.09    6.10
  -1   2   5  103.29    5.60
  -1   2   5  102.09    7.50
   1   2  -5   98.39    6.20
   1   2  -5  106.69    7.40
  -1   2   5   98.59    7.20
   1  -2  -5  101.19    7.30
   1  -2  -5   92.29    5.50
  -1  -2   5  117.49    7.50
  -1   2   4    3.00    3.30
   1   2  -4    1.40    2.40
   1   2  -4    0.30    2.60
   1   2  -4   -1.20    2.80
  -1   2   4    0.00    1.90
  -1   2   4    0.80    3.30
   1   2  -4   -1.80    3.00
   1  -2  -4    3.30    3.40
   1  -2  -4    0.20    1.80
  -1  -2   4    0.00    3.40
  -1   2   3  446.66   21.40
   1   2  -3  424.26   21.10
  -1   2   3  463.85   20.70
   1   2  -3  462.65   20.90
  -1   2   3  446.56   21.40
   1   2  -3  461.45   21.00
  -1  -2   3  462.05   21.40
   1  -2  -3  462.75   21.40
   1  -2  -3  429.96   20.60
   1   2  -2  101.39    7.00
   1   2  -2  126.09    6.50
  -1   2   2  122.29    6.10
  -1   2   2  117.29    7.30
   1   2  -2  113.29    6.70
  -1  -2   2  121.39    7.80
   1  -2  -2  138.19    6.00
   1  -2  -2  130.59    7.60
  -1  -2   2  124.09    7.50
   1   2  -1   81.49    6.20
   1   2  -1  100.69    5.20
   1   2  -1   95.59    5.60
  -1   2   1   93.59    5.20
  -1   2   1   85.09    6.50
  -1   2   1   94.19    6.40
  -1  -2   1  101.69    6.80
   1  -2  -1   98.99    6.50
   1   2   0   15.10    2.30
  -1   2   0   12.10    3.10
  -1   2   0   16.80    2.80
   1   2   0   14.30    3.00
   1   2   0   16.20    3.50
  -1   2   0   15.50    1.90
  -1   2   0   13.10    3.20
   1   2   0   16.70    2.00
  -1  -2   0   15.20    3.40
  -1   2  -1  250.57   11.30
   1   2   1  232.38   12.10
  -1   2  -1  242.58   11.70
   1   2   1  242.58   11.30
   1   2   1  237.48   12.20
  -1   2  -1  224.88   11.90
  -1  -2  -1  253.57   12.40
   1  -2   1  242.78   11.90
   1  -2   1  224.38   12.00
  -1   2  -2   45.80    4.60
   1   2   2   46.70    3.30
  -1   2  -2   43.00    4.80
  -1   2  -2   45.60    3.70
   1   2   2   40.50    5.30
   1   2   2   47.60    5.40
   1  -2   2   51.39    4.70
   1  -2   2   40.40    4.90
  -1  -2  -2   49.40    5.40
  -1   2  -3  562.94   25.40
  -1   2  -3  556.84   25.90
   1   2   3  558.84   25.40
   1   2   3  555.14   26.20
  -1   2  -3  555.34   26.00
  -1   2  -3  552.94   25.70
   1   2   3  531.15   25.90
  -1  -2  -3  580.74   26.10
  -1  -2  -3  523.95   25.20
   1  -2   3  559.94   25.90
   1   2   4  781.52   35.10
   1   2   4  733.13   35.20
   1   2   4  740.23   34.50
  -1   2  -4  764.62   34.80
  -1   2  -4  732.63   34.90
  -1   2  -4  781.42   35.00
  -1   2  -4  771.12   34.60
   1  -2   4  784.12   35.10
  -1  -2  -4  752.62   35.20
  -1  -2  -4  726.83   34.40
  -1   2  -5  151.48    9.10
   1   2   5  156.38    9.60
   1   2   5  154.08    7.80
  -1   2  -5  143.39    8.80
   1   2   5  169.38    9.20
  -1   2  -5  153.28    8.40
  -1  -2  -5  152.88    9.30
   1  -2   5  148.99    9.20
  -1  -2  -5  148.49    7.50
  -1   2  -6   23.00    3.80
  -1   2  -6   27.30    5.10
  -1   2  -6   28.80    4.50
   1   2   6   27.10    3.50
   1  -2   6   28.50    3.50
   1  -2   6   24.30    4.00
  -1  -2  -6   25.10    4.10
  -1  -2  -6   21.60    3.10
   1   2   7   -2.70    3.80
  -1   2  -7   -0.30    3.60
  -1   2  -7   -1.00    3.50
  -1   2  -7    1.90    2.60
   1   2   7   -1.60    2.30
  -1  -2  -7   -2.00    3.00
  -1  -2  -7   -0.70    3.60
   1  -2   7   -1.10    2.30
  -1  -2  -7   -0.70    2.20
   1  -2   7   -2.10    3.70
   1   2   8   33.90    4.00
   1   2   8   39.90    4.90
  -1   2  -8   31.80    4.60
  -1   2  -8   29.20    6.00
  -1   2  -8   43.70    4.70
   1  -2   8   35.50    6.50
  -1  -2  -8   30.80    4.70
  -1  -2  -8   33.40    3.80
  -1  -2  -8   32.10    5.30
   1  -2   8   33.50    4.00
   1   2   9   37.50    4.30
  -1   2  -9   43.40    6.80
  -1   2  -9   36.50    5.10
  -1   2  -9   34.90    4.90
   1   2   9   33.40    5.00
   1  -2   9   41.80    7.20
  -1  -2  -9   36.20    6.60
  -1  -2  -9   46.10    6.40
  -1  -2  -9   38.30    4.80
   1  -2   9   43.60    4.30
  -1   2 -10   24.90    5.20
   1   2  10   24.30    4.70
   1   2  10   29.20    4.40
  -1   2 -10   29.70    4.90
  -1   2 -10   42.80    5.40
   1  -2  10   24.80    3.40
  -1  -2 -10   27.10    4.50
  -1  -2 -10   24.50    4.80
  -1  -2 -10   34.20    5.90
   1  -2  10   32.20    5.50
   1   2  11   12.10    3.10
  -1   2 -11    9.20    5.20
  -1   2 -11   12.10    5.00
   1   2  11   14.00    4.70
   1  -2  11   12.70    5.10
  -1  -2 -11    7.50    4.40
  -1  -2 -11    6.80    4.10
   1  -2  11   10.40    3.00
  -1  -2 -11   10.10    4.50
   1   2  12   12.80    4.90
   1   2  12   13.00    3.10
  -1   2 -12    9.00    5.20
  -1   2 -12   21.70    5.50
  -1  -2 -12   12.30    4.70
  -1  -2 -12   11.20    4.50
  -1  -2 -12   17.40    4.80
   1  -2  12   13.20    5.50
   1  -2  12   11.20    3.10
   1   2  13    3.30    3.00
  -1   2 -13    4.40    5.40
  -1   2 -13    2.30    5.50
  -1  -2 -13   -0.20    4.20
   1  -2  13    7.60    3.20
  -1  -2 -13    3.80    4.70
  -1   2 -14   12.60    5.60
   1   2  14    4.10    3.10
  -1  -2 -14   15.60    5.50
   1  -2  14    1.30    3.20
  -1  -2 -14   -7.10    5.20
  -1   3  13   -3.10    3.70
   1   3 -13    1.00    5.50
   1  -3 -13    4.90    6.40
  -1  -3  13    2.60    3.50
   1  -3 -13    4.30    7.00
   1   3 -12    4.40    5.50
  -1   3  12    4.80    3.70
   1   3 -12    2.40    5.40
   1  -3 -12    5.20    5.90
  -1  -3  12    2.90    3.50
   1  -3 -12    5.60    4.40
   1   3 -11   27.80    5.40
   1   3 -11   33.50    5.80
  -1   3  11   32.00    4.10
  -1   3  11   24.90    6.20
   1  -3 -11   32.80    7.60
   1  -3 -11   16.20    5.10
  -1  -3  11   30.90    6.00
   1  -3 -11   28.80    4.40
  -1  -3  11   34.10    5.00
  -1   3  10   10.50    5.50
   1   3 -10    7.80    4.90
  -1   3  10   15.90    3.50
   1   3 -10   15.10    5.30
   1  -3 -10    8.70    3.80
  -1  -3  10   10.60    3.40
   1  -3 -10   13.90    4.70
   1  -3 -10    8.90    4.90
  -1  -3  10    5.50    5.20
   1   3  -9    0.10    3.30
   1   3  -9    5.70    4.80
   1   3  -9   -2.00    4.50
  -1   3   9    7.30    4.90
  -1   3   9    3.70    3.20
  -1  -3   9    2.10    3.30
   1  -3  -9    1.90    3.10
  -1  -3   9    5.70    5.20
   1  -3  -9   -4.50    4.80
   1   3  -8    6.60    3.80
  -1   3   8    2.20    4.50
   1   3  -8    2.60    4.30
  -1   3   8    5.60    4.90
   1   3  -8    4.80    4.60
  -1   3   8    5.50    3.00
  -1  -3   8    4.30    4.80
   1  -3  -8    2.40    4.50
  -1  -3   8    5.40    3.10
   1  -3  -8    3.10    4.20
  -1   3   7   18.10    4.60
  -1   3   7   24.00    3.90
   1   3  -7   13.50    4.70
   1   3  -7   18.50    4.10
  -1   3   7   18.20    4.80
   1   3  -7   19.70    4.50
  -1  -3   7   21.10    4.90
   1  -3  -7   19.90    4.60
   1  -3  -7   14.70    2.60
   1   3  -6    3.40    3.30
  -1   3   6    7.60    4.10
   1   3  -6    2.80    3.20
   1   3  -6    5.20    3.80
  -1   3   6    3.70    2.60
  -1   3   6   12.60    4.50
   1  -3  -6    2.50    4.20
   1  -3  -6    0.80    2.40
  -1  -3   6    1.60    4.40
   1   3  -5  130.29    8.10
  -1   3   5  119.59    9.10
   1   3  -5  138.79    7.30
  -1   3   5  124.39    6.90
   1   3  -5  127.09    8.00
  -1   3   5  130.49    8.70
   1  -3  -5  116.99    6.70
  -1  -3   5  126.89    9.20
   1  -3  -5  113.89    9.30
  -1  -3   5  132.69    8.70
   1   3  -4    2.70    3.20
  -1   3   4    7.80    3.90
   1   3  -4    9.70    3.40
   1   3  -4   11.10    3.00
  -1   3   4    9.50    2.50
  -1   3   4   11.10    3.90
  -1  -3   4   10.40    4.20
   1  -3  -4    8.40    4.20
  -1  -3   4    9.50    4.40
   1   3  -3    8.30    3.20
  -1   3   3   11.70    3.80
  -1   3   3   11.60    4.00
   1   3  -3   13.30    2.90
  -1   3   3   19.60    3.20
   1   3  -3   11.60    3.40
   1  -3  -3   18.20    4.30
  -1  -3   3   18.00    4.10
  -1  -3   3   14.90    4.40
   1   3  -2   35.50    4.00
  -1   3   2   41.30    6.30
   1   3  -2   36.20    5.50
  -1   3   2   40.30    6.00
  -1   3   2   32.60    3.60
   1   3  -2   29.00    4.90
  -1  -3   2   35.40    6.10
   1  -3  -2   34.30    6.10
  -1  -3   2   29.30    4.90
   1   3  -1  166.28    8.30
  -1   3   1  163.88    9.60
  -1   3   1  157.98    9.80
   1   3  -1  144.69    9.10
  -1   3   1  156.38    8.10
   1   3  -1  165.98    9.40
   1  -3  -1  168.78    9.80
  -1  -3   1  166.78   10.00
  -1   3   0   21.00    3.80
   1   3   0   20.50    2.70
  -1   3   0   20.10    4.50
  -1   3   0   21.50    2.60
   1   3   0   23.80    4.70
   1   3   0   19.00    3.80
   1   3   0   24.50    3.50
   1  -3   0   17.40    4.40
  -1  -3   0   24.10    4.60
  -1   3  -1  338.07   15.50
   1   3   1  325.77   16.40
  -1   3  -1  347.47   16.20
   1   3   1  327.67   16.80
  -1   3  -1  310.97   16.30
   1   3   1  330.77   15.50
   1  -3   1  308.37   16.70
  -1  -3  -1  340.17   16.90
   1  -3   1  343.47   16.50
   1   3   2   50.89    4.20
   1   3   2   60.79    6.50
  -1   3  -2   53.69    4.60
  -1   3  -2   49.80    5.70
   1   3   2   59.29    6.90
  -1   3  -2   58.99    6.10
   1  -3   2   60.79    6.10
  -1  -3  -2   67.99    3.70
   1  -3   2   40.40    6.60
  -1  -3  -2   54.79    7.20
  -1   3  -3   37.10    5.70
   1   3   3   23.40    7.20
  -1   3  -3   47.30    6.00
   1   3   3   58.09    6.30
   1  -3   3   49.80    5.80
  -1  -3  -3   48.30    7.10
   1  -3   3   39.70    6.30
   1   3   4  103.09    5.90
   1   3   4  110.29    7.80
   1   3   4  102.39    7.90
  -1   3  -4  106.09    6.20
  -1   3  -4   99.29    7.10
  -1   3  -4   97.79    7.20
   1  -3   4  103.29    7.60
   1  -3   4   93.09    7.70
  -1  -3  -4   82.89    5.30
   1   3   5    1.80    2.60
   1   3   5    4.10    4.30
   1   3   5    2.80    4.00
  -1   3  -5    6.70    3.90
  -1   3  -5    1.30    3.40
  -1   3  -5    2.40    3.00
  -1  -3  -5    0.10    4.10
  -1  -3  -5   -2.50    1.90
   1  -3   5   13.10    4.30
  -1   3  -6    4.50    4.10
   1   3   6    9.90    2.90
  -1   3  -6    6.80    3.60
   1   3   6    5.70    4.20
   1   3   6    9.40    4.70
  -1  -3  -6    5.50    4.50
  -1  -3  -6    6.50    2.00
   1  -3   6    9.80    4.50
   1   3   7    4.30    4.80
  -1   3  -7   -0.10    4.10
  -1   3  -7    2.10    3.70
  -1   3  -7    3.60    4.00
   1   3   7    4.30    3.00
  -1  -3  -7    1.80    2.20
   1  -3   7    5.90    4.70
  -1  -3  -7    5.60    4.60
   1  -3   7    7.10    3.00
  -1   3  -8    4.20    4.30
  -1   3  -8    1.20    3.80
   1   3   8    2.90    5.00
   1   3   8    4.00    3.20
  -1   3  -8    3.40    4.50
  -1  -3  -8    1.40    2.70
   1  -3   8    0.60    3.30
   1  -3   8    7.20    5.10
  -1  -3  -8   -3.80    4.70
  -1  -3  -8   -2.60    4.70
  -1   3  -9    5.70    4.30
   1   3   9   13.70    3.40
  -1   3  -9   12.80    5.00
  -1   3  -9    9.00    4.70
   1   3   9    6.60    5.40
  -1  -3  -9    5.50    2.80
  -1  -3  -9    5.10    5.00
   1  -3   9   10.40    3.60
  -1  -3  -9    8.80    5.00
   1  -3   9   10.90    5.70
   1   3  10    0.00    3.40
   1   3  10   -2.70    5.20
  -1   3 -10    2.10    5.10
  -1   3 -10   -3.30    4.50
   1  -3  10    4.20    3.60
   1  -3  10    1.80    5.70
  -1  -3 -10   -4.90    5.10
  -1  -3 -10    5.30    5.20
  -1  -3 -10    5.20    3.50
   1   3  11   89.89    7.10
  -1   3 -11   91.09    9.90
   1  -3  11   85.19   11.10
  -1  -3 -11   98.39   13.20
   1  -3  11  102.99    6.90
  -1  -3 -11  100.79    9.40
   1   3  12    4.40    3.70
  -1   3 -12    2.80    5.00
  -1   3 -12   13.00    6.20
  -1  -3 -12   10.20    5.60
   1  -3  12    6.00    3.90
   1   3  13   11.00    3.90
  -1  -3 -13   14.00    6.40
   1  -3  13   11.90    3.70
  -1   4  11    8.50    4.00
   1   4 -11    4.90    5.50
   1  -4 -11   17.20    6.50
  -1  -4  11    6.20    4.20
   1   4 -10    0.80    5.10
  -1   4  10    8.20    6.40
  -1  -4  10   -0.90    7.10
  -1  -4  10    2.70    4.30
   1   4  -9   -1.70    6.20
  -1   4   9    2.80    3.90
   1   4  -9   -4.70    5.30
  -1   4   9    0.00    5.90
   1  -4  -9    6.30    5.70
  -1  -4   9   -0.20    3.90
  -1  -4   9    5.50    6.10
  -1   4   8    3.60    3.60
   1   4  -8   -3.50    5.60
  -1   4   8    1.10    6.10
   1   4  -8    3.90    5.20
  -1   4   8    8.10    5.40
   1  -4  -8   -3.20    5.10
  -1  -4   8   -2.60    6.10
  -1  -4   8    4.90    6.20
  -1   4   7   61.09    8.60
  -1   4   7   66.89    6.10
   1   4  -7   73.79    8.70
  -1   4   7   76.49    8.70
   1   4  -7   65.59    6.90
   1   4  -7   61.69    8.30
  -1  -4   7   68.99    9.80
   1  -4  -7   54.29    9.10
  -1  -4   7   75.49    9.50
   1  -4  -7   44.40    7.60
   1   4  -6   92.99    7.30
   1   4  -6   79.99    9.30
  -1   4   6   99.69    9.50
   1   4  -6   80.09    8.40
  -1   4   6   91.49    6.30
  -1   4   6   93.19    9.20
  -1  -4   6   90.79    9.90
   1  -4  -6   92.59    9.80
  -1  -4   6   85.39   10.00
   1   4  -5   21.20    5.00
   1   4  -5   25.40    5.30
  -1   4   5   41.20    7.70
   1   4  -5   21.30    4.50
  -1   4   5   29.10    5.70
  -1   4   5   38.60    4.50
  -1  -4   5   28.10    5.90
   1  -4  -5   27.00    5.70
  -1  -4   5   29.20    6.10
  -1   4   4   20.80    5.60
   1   4  -4   34.10    5.60
   1   4  -4   19.50    4.90
   1   4  -4   24.20    5.10
  -1   4   4   36.90    7.30
  -1   4   4   22.00    3.50
  -1  -4   4   33.60    5.90
   1  -4  -4   21.40    5.90
  -1  -4   4   25.30    6.10
   1   4  -3   53.99    5.60
   1   4  -3   49.60    6.50
  -1   4   3   58.19    7.80
   1   4  -3   48.70    7.60
  -1   4   3   59.79    8.30
  -1   4   3   44.10    4.90
  -1  -4   3   57.09    8.70
   1  -4  -3   60.59    9.00
  -1  -4   3   53.09    8.00
   1   4  -2   10.80    3.60
   1   4  -2   14.80    4.60
  -1   4   2   11.50    4.90
   1   4  -2   13.70    4.70
  -1   4   2   11.90    5.10
  -1   4   2   11.10    3.20
  -1  -4   2   12.60    5.80
   1  -4  -2   13.50    5.40
  -1  -4   2   14.70    5.30
  -1   4   1   20.00    5.60
   1   4  -1   16.50    3.40
   1   4  -1   14.50    4.60
   1   4  -1   11.50    4.50
  -1   4   1   19.20    3.30
  -1   4   1   17.30    4.80
  -1  -4   1   20.60    5.30
   1  -4  -1   15.60    5.30
  -1  -4   1   16.90    5.60
   1   4   0    2.30    5.00
   1   4   0    9.50    3.20
   1   4   0   13.80    4.50
  -1   4   0   16.50    4.70
  -1   4   0   12.80    3.10
  -1  -4   0   10.70    5.50
   1  -4   0   20.70    5.40
  -1   4  -1   95.19    8.90
   1   4   1  105.29    6.60
   1   4   1  106.59    8.90
  -1   4  -1   97.29    6.70
  -1   4  -1   95.49    8.90
   1   4   1  101.49    9.70
  -1  -4  -1   95.69    9.50
   1  -4   1  115.79   10.10
   1  -4   1   95.19    9.70
  -1  -4  -1  121.19    5.90
  -1   4  -2    9.70    5.00
   1   4   2    7.20    5.30
  -1   4  -2    3.50    3.50
  -1   4  -2    9.40    4.80
   1   4   2    6.60    3.00
   1   4   2    7.30    4.70
  -1  -4  -2    6.30    5.40
   1  -4   2    5.10    5.80
  -1   4  -3   32.20    5.50
   1   4   3   30.30    4.60
  -1   4  -3   26.20    4.00
  -1   4  -3   33.50    7.60
   1   4   3   29.50    5.90
   1   4   3   35.00    7.50
   1  -4   3   34.70    5.60
   1  -4   3   14.30    5.50
  -1  -4  -3   28.80    6.20
  -1   4  -4  105.29    8.80
  -1   4  -4  117.79    7.40
   1   4   4   93.59    6.60
   1   4   4   98.99    9.50
  -1   4  -4  112.39    9.40
   1   4   4   92.29    9.80
  -1  -4  -4   97.79   10.50
   1  -4   4  118.49    9.60
   1  -4   4  107.49    9.70
  -1   4  -5  214.78   11.00
   1   4   5  200.38   10.50
  -1   4  -5  213.78   12.20
   1   4   5  187.78   13.00
   1   4   5  188.78   12.30
  -1   4  -5  222.38   12.90
   1  -4   5  218.98   12.90
   1  -4   5  208.98   12.90
  -1  -4  -5  193.28   13.50
  -1  -4  -5  171.28   10.00
  -1   4  -6    8.60    5.30
   1   4   6    8.40    5.30
   1   4   6    8.10    3.70
   1   4   6   12.60    6.00
  -1   4  -6    8.30    5.40
  -1   4  -6   10.90    4.40
   1  -4   6   17.90    5.90
   1  -4   6    5.70    5.60
  -1  -4  -6    1.00    5.70
   1   4   7   13.90    5.90
  -1   4  -7   10.00    5.80
   1   4   7   15.70    3.90
  -1   4  -7   13.20    5.60
  -1  -4  -7   21.90    6.10
   1  -4   7    9.90    5.80
   1  -4   7   17.00    6.20
  -1   4  -8    1.50    6.10
  -1   4  -8   -0.20    5.20
   1   4   8    7.50    6.00
   1   4   8    5.90    3.80
   1  -4   8    8.70    5.80
  -1  -4  -8   -4.60    5.30
   1  -4   8    9.80    6.20
   1  -4   8    3.50    4.10
   1   4   9    4.30    5.00
  -1   4  -9  -10.00    9.30
  -1   4  -9    4.20    6.80
   1  -4   9    3.50    4.30
   1  -4   9   -3.90    6.30
   1   4  10    3.30    4.20
  -1   4 -10    2.20    5.80
  -1  -4 -10    4.40    5.30
   1  -4  10    9.60    7.50
   1  -4  10   -1.30    4.40
  -1   5   7   16.60    6.00
   1   5  -7   19.10    7.80
   1   5  -7   20.00    5.40
  -1  -5   7   11.20    6.80
   1   5  -6    4.50    5.60
   1   5  -6    2.70    4.90
  -1   5   6    4.80    5.60
   1   5  -6   -3.10    7.90
  -1   5   6    8.90    7.60
  -1   5   6    3.00    4.10
  -1  -5   6    3.40    6.60
   1  -5  -6   -3.10    6.80
  -1  -5   6    1.10    7.30
   1   5  -5   28.70    8.20
  -1   5   5   30.10    4.40
  -1   5   5   37.50    7.50
   1   5  -5   29.90    5.40
   1   5  -5   44.20    8.50
  -1   5   5   32.40    6.20
  -1  -5   5   36.40    7.10
  -1  -5   5   26.30    8.10
   1  -5  -5   28.80    7.00
   1   5  -4   -2.20    4.60
   1   5  -4   -1.30    7.00
  -1   5   4   -0.60    3.80
   1   5  -4    2.80    5.90
  -1   5   4   12.30    6.60
  -1   5   4    5.60    5.80
  -1  -5   4    4.40    6.90
  -1  -5   4    9.30    6.60
   1  -5  -4   -4.10    6.60
   1   5  -3   50.39    6.30
   1   5  -3   53.79   10.40
  -1   5   3   35.10    7.20
   1   5  -3   40.70    8.30
  -1  -5   3   30.20    7.10
  -1  -5   3   56.29    9.60
   1  -5  -3   26.70    7.50
   1   5  -2  353.46   19.10
  -1   5   2  353.66   19.70
  -1   5   2  358.36   17.10
   1   5  -2  374.06   19.50
  -1   5   2  351.86   19.00
   1   5  -2  337.27   17.40
   1  -5  -2  361.16   17.00
  -1  -5   2  336.07   19.80
   1  -5  -2  341.67   20.20
  -1  -5   2  338.97   19.50
  -1   5   1  461.55   22.40
  -1   5   1  403.46   20.70
   1   5  -1  438.96   22.30
   1   5  -1  429.06   20.80
   1  -5  -1  447.16   20.50
  -1  -5   1  437.56   22.80
   1  -5  -1  414.86   22.90
  -1  -5   1  430.06   22.90
   1   5   0    2.10    3.80
  -1   5   0   10.00    5.90
  -1   5   0   -4.30    4.10
   1   5   0    6.80    5.80
   1  -5   0   -4.00    6.00
  -1  -5   0   -9.60    6.30
  -1  -5   0   -6.90    6.40
   1   5   1   22.60    6.10
  -1   5  -1   20.60    4.30
  -1  -5  -1   31.00    7.00
   1  -5   1   23.30    6.70
   1  -5   1   15.40    6.60
   1   5   2    2.10    3.90
  -1   5  -2  -10.40    6.90
  -1   5  -2    5.40    6.20
   1   5   2    7.20    6.50
   1   5   2    0.90    6.20
  -1   5  -2    2.80    4.30
  -1  -5  -2   -0.60    3.40
   1  -5   2    1.20    6.30
  -1  -5  -2   -1.40    6.90
   1  -5   2   -6.00    6.60
   1   5   3   44.60    5.80
   1   5   3   55.29    9.90
  -1   5  -3   39.00    6.60
  -1   5  -3   42.00    7.40
   1   5   3   34.20    7.00
  -1   5  -3   33.50    6.40
  -1  -5  -3   29.50    7.60
   1  -5   3   26.00    6.90
   1  -5   3   33.60    7.20
  -1   5  -4   -1.40    6.10
   1   5   4    1.10    5.80
   1   5   4    1.80    3.70
  -1   5  -4   -1.70    7.10
   1   5   4    6.30    6.70
  -1   5  -4    2.40    4.90
  -1  -5  -4    6.00    6.80
   1  -5   4   -1.60    6.70
   1  -5   4   -6.10    6.20
   1   5   5   12.30    5.80
  -1   5  -5   20.10    6.40
  -1   5  -5   11.10    7.70
  -1   5  -5   20.20    5.20
   1   5   5   11.40    4.20
   1  -5   5   16.60    6.80
   1  -5   5   17.20    7.10
  -1  -5  -5    9.30    6.60
  -1   5  -6   -4.10    5.10
   1   5   6    2.30    5.10
  -1   5  -6   -0.70    8.30
  -1   5  -6    1.90    6.40
   1  -5   6    6.20    7.10
   1  -5   6    7.60    6.70
  -1   5  -7    1.10    8.50
  -1   5  -7    6.10    6.10
   1   5   7    5.60    3.90
   1  -5   7   18.70    6.50
   1  -5   7    4.20    7.30
   2   0 -15   -1.00    5.30
  -2   0  15    0.80    2.60
  -2   0  14   59.19    5.20
   2   0 -14   57.19    7.40
   2   0 -14   72.39    8.50
   2   0 -13   -2.80    4.00
  -2   0  13    0.60    4.00
   2   0 -13   -4.70    4.70
  -2   0  13    0.60    2.50
   2   0 -12    2.00    3.90
  -2   0  11   -1.90    3.30
  -2   0  11   -1.60    2.00
   2   0 -11    1.00    3.70
   2   0 -11   -3.60    3.60
  -2   0  10    7.50    3.30
  -2   0  10    7.00    2.10
   2   0 -10    8.30    3.40
   2   0 -10    9.40    3.50
   2   0  -9    1.30    3.50
   2   0  -9   -0.10    2.90
  -2   0   9   -2.30    1.80
  -2   0   9   -0.80    2.90
   2   0  -8   -1.40    3.00
   2   0  -8    1.80    2.60
  -2   0   8    1.70    1.80
  -2   0   8    2.20    2.90
   2   0  -7   -1.20    1.20
  -2   0   7    0.70    1.80
   2   0  -7    1.50    2.60
   2   0  -7   -1.00    2.90
  -2   0   7   -0.20    3.10
   2   0  -6   33.50    3.70
   2   0  -6   32.60    4.50
  -2   0   6   30.80    4.70
   2   0  -6   29.80    2.50
  -2   0   6   30.00    3.60
  -2   0   5    0.60    1.60
   2   0  -5    0.40    2.10
  -2   0   5    2.80    2.80
   2   0  -5    0.20    1.20
   2   0  -5    1.30    2.40
  -2   0   4  603.54   27.40
  -2   0   4  603.34   27.40
  -2   0   4  588.24   27.80
   2   0  -4  621.94   27.60
   2   0  -4  592.54   27.80
  -2   0   3    0.20    1.50
   2   0  -3    0.90    1.90
   2   0  -3    2.50    2.30
  -2   0   3    1.00    2.40
  -2   0   3    0.50    1.40
  -2   0   2  823.02   37.80
   2   0  -2  853.21   37.90
  -2   0   2  825.12   37.90
  -2   0  -1    0.60    1.20
  -2   0  -1    0.20    1.00
   2   0   1    2.50    1.20
   2   0   1    0.30    0.60
  -2   0  -2   39.80    3.80
  -2   0  -2   37.00    3.20
   2   0   2   43.60    2.50
   2   0   2   43.80    3.80
  -2   0  -3    2.60    2.10
  -2   0  -3    5.60    2.60
   2   0   3    2.40    1.40
   2   0   3    0.60    2.40
  -2   0  -4    9.10    2.30
   2   0   4   11.60    1.50
   2   0   4    9.10    2.70
  -2   0  -4    9.40    2.70
   2   0   5    0.30    1.40
  -2   0  -5    2.00    2.20
   2   0   5    1.40    2.60
  -2   0  -5    0.60    2.40
  -2   0  -5    1.00    2.70
  -2   0  -6    6.00    2.70
   2   0   6    6.80    1.80
  -2   0  -6   17.10    3.70
   2   0   6    7.90    3.10
  -2   0  -6   10.10    3.20
   2   0   7    1.20    1.80
  -2   0  -7   -0.20    3.60
   2   0   7    2.50    3.10
  -2   0  -7    1.00    2.90
  -2   0  -7    2.10    2.10
   2   0   8   66.39    6.60
  -2   0  -8   71.29    6.90
   2   0   8   63.09    4.50
  -2   0  -8   67.79    6.00
  -2   0  -8   71.89    4.40
  -2   0  -9    4.80    3.70
  -2   0  -9    3.00    3.30
   2   0   9    0.20    2.00
   2   0   9    2.10    3.20
   2   0  10   59.69    6.60
   2   0  10   59.69    4.50
  -2   0 -10   67.99    6.90
  -2   0 -10   60.79    7.10
   2   0  11    0.30    2.50
   2   0  11   -5.60    3.80
  -2   0 -11   -1.10    4.20
  -2   0 -11   -2.70    4.00
  -2   0 -12   -4.50    4.50
   2   0  12   -2.80    4.20
  -2   0 -12   -0.50    4.20
  -2   0 -14   26.50    5.80
   2   0  14   15.80    3.20
   2   0  15   -1.50    2.70
   2   1 -15    5.50    5.40
  -2   1  15    2.70    2.90
   2  -1 -15   12.60    5.60
  -2  -1  15    4.20    2.70
   2   1 -14   10.00    5.10
  -2  -1  14    6.20    4.40
   2  -1 -14   17.10    5.50
  -2   1  13   -0.20    2.30
   2   1 -13    3.00    4.30
  -2   1  13    2.70    3.80
   2   1 -13   -1.20    4.90
  -2  -1  13   -0.60    3.80
  -2  -1  13   -1.20    2.40
   2  -1 -13    5.70    4.30
   2  -1 -13    1.00    4.80
   2   1 -12   32.20    4.80
  -2   1  12   30.60    4.30
  -2   1  12   30.10    4.10
   2   1 -12   29.40    5.00
   2  -1 -12   39.90    5.10
   2  -1 -12   36.30    7.00
  -2  -1  12   24.90    4.30
  -2  -1  12   25.40    4.10
  -2   1  11   24.00    3.90
  -2   1  11   32.90    3.70
   2   1 -11   24.70    4.70
   2   1 -11   35.30    4.70
   2  -1 -11   36.50    4.70
   2  -1 -11   31.60    4.00
   2  -1 -11   27.40    3.40
  -2  -1  11   30.30    4.50
  -2  -1  11   32.40    3.90
   2   1 -10    5.50    3.80
  -2   1  10    6.90    3.20
  -2   1  10    5.50    2.20
   2   1 -10    8.60    3.80
  -2  -1  10    7.60    3.90
   2  -1 -10    6.90    2.70
   2  -1 -10    6.80    3.10
  -2  -1  10    6.20    2.40
   2  -1 -10    7.00    3.70
  -2   1   9   18.70    3.60
   2   1  -9   20.40    3.80
  -2   1   9   20.30    2.40
   2   1  -9   17.80    4.00
  -2  -1   9   22.10    4.00
  -2  -1   9   22.70    2.70
   2  -1  -9   19.00    3.10
   2  -1  -9   17.70    3.90
   2   1  -8  508.05   23.70
   2   1  -8  512.65   24.10
  -2   1   8  515.25   23.20
  -2   1   8  468.05   24.30
  -2  -1   8  515.15   23.20
   2  -1  -8  507.55   24.00
   2  -1  -8  524.55   23.50
  -2  -1   8  476.75   25.10
  -2   1   7 1822.32   83.49
   2   1  -7 1845.72   83.59
   2   1  -7 1811.82   83.29
  -2   1   7 1807.52   82.99
  -2   1   7 1797.22   83.19
  -2  -1   7 1861.41   83.59
   2  -1  -7 1917.31   83.19
   2  -1  -7 1826.12   83.49
  -2  -1   7 1800.02   83.09
  -2   1   6   12.40    1.80
  -2   1   6   10.40    2.60
   2   1  -6   11.10    2.80
   2   1  -6   13.70    3.40
  -2   1   6   12.20    2.90
   2  -1  -6   10.40    3.30
  -2  -1   6   14.00    2.10
   2  -1  -6   11.60    2.40
  -2  -1   6    9.50    3.20
  -2   1   5   15.60    1.70
  -2   1   5   13.80    2.70
  -2   1   5   14.80    2.70
   2   1  -5   14.40    2.70
   2   1  -5   14.80    3.00
   2  -1  -5   15.20    2.80
   2  -1  -5   14.40    2.90
  -2  -1   5   19.60    2.10
  -2  -1   5   16.60    3.10
  -2   1   4   14.70    2.10
   2   1  -4   10.30    2.20
   2   1  -4   11.50    2.80
   2   1  -4    6.30    2.40
  -2   1   4   10.70    2.70
   2  -1  -4   11.10    2.60
   2  -1  -4   13.80    2.60
  -2  -1   4    7.10    2.90
   2   1  -3 2665.83  120.59
  -2   1   3 2648.33  120.79
  -2   1   3 2700.33  120.79
   2   1  -3 2668.63  120.79
  -2  -1   3 2624.24  120.79
   2  -1  -3 2685.63  120.79
   2   1  -2 2984.30  134.39
  -2  -1   2 2949.10  134.39
   2   1  -1  977.70   45.50
   2   1  -1 1020.40   45.60
  -2   1   1  998.20   45.40
  -2   1   1  975.80   45.70
  -2   1   1 1021.60   45.60
   2   1  -1 1033.90   45.50
   2  -1  -1 1001.20   45.40
   2  -1  -1  987.10   45.60
  -2  -1   1 1008.70   45.80
   2   1   0   82.49    5.10
   2   1   0   69.49    5.70
  -2   1   0   70.89    4.90
  -2   1   0   60.89    5.30
  -2   1   0   67.39    3.70
   2   1   0   71.69    4.10
  -2  -1   0   66.69    5.60
   2  -1   0   83.09    4.60
   2   1   1  148.39    8.20
  -2   1  -1  138.19    7.80
   2   1   1  149.19    7.10
  -2   1  -1  146.29    7.90
  -2   1  -1  161.28    7.60
  -2   1  -1  148.29    7.10
   2  -1   1  142.59    7.50
  -2  -1  -1  150.38    8.10
   2   1   2  203.88   10.60
  -2   1  -2  215.38   10.10
  -2   1  -2  209.68   10.20
  -2   1  -2  209.98   10.10
   2   1   2  208.78    9.70
  -2  -1  -2  174.88    9.40
   2  -1   2  211.98   10.20
  -2  -1  -2  213.28   10.50
  -2   1  -3  137.29    7.50
   2   1   3  139.49    7.90
  -2   1  -3  130.79    7.30
  -2   1  -3  129.59    7.50
   2   1   3  134.69    6.60
  -2  -1  -3  128.69    7.30
   2  -1   3  137.39    6.50
  -2  -1  -3  137.69    7.70
   2  -1   3  145.49    7.30
  -2  -1  -3  123.49    6.40
   2   1   4  118.69    7.10
  -2   1  -4  120.39    6.90
   2   1   4  117.59    5.90
  -2   1  -4  116.79    6.70
  -2   1  -4  113.79    6.70
   2  -1   4  116.89    6.90
  -2  -1  -4  109.39    5.90
  -2  -1  -4  122.79    7.20
   2  -1   4  117.59    5.90
  -2  -1  -4  104.49    6.50
  -2   1  -5  156.08    8.90
  -2   1  -5  157.88    8.60
   2   1   5  152.38    8.90
   2   1   5  152.48    7.70
  -2   1  -5  150.38    8.40
   2  -1   5  156.68    7.70
   2  -1   5  151.38    8.90
  -2  -1  -5  153.98    8.30
  -2  -1  -5  161.58    7.90
  -2  -1  -5  160.18    9.10
  -2   1  -6   72.79    6.30
  -2   1  -6   65.69    6.30
  -2   1  -6   69.39    5.60
   2   1   6   68.19    4.40
   2   1   6   70.89    6.40
  -2  -1  -6   67.59    5.70
   2  -1   6   70.89    6.20
   2  -1   6   71.89    4.50
  -2  -1  -6   73.19    6.50
  -2  -1  -6   73.19    4.90
  -2   1  -7   28.90    5.10
   2   1   7   32.40    5.60
  -2   1  -7   32.30    4.20
   2   1   7   30.20    3.40
  -2   1  -7   40.20    5.80
   2  -1   7   28.40    3.30
  -2  -1  -7   26.90    4.20
  -2  -1  -7   31.20    4.00
  -2  -1  -7   27.90    4.10
   2  -1   7   32.20    5.50
  -2   1  -8    1.00    3.70
   2   1   8   -0.10    3.30
  -2   1  -8    0.90    3.20
   2   1   8    0.60    2.20
   2  -1   8    2.80    2.20
   2  -1   8   -0.60    4.30
  -2  -1  -8   -1.00    2.70
  -2  -1  -8   -0.10    3.50
  -2  -1  -8    0.60    2.50
  -2   1  -9   51.09    6.30
   2   1   9   56.49    6.50
  -2   1  -9   55.89    7.00
   2   1   9   59.49    4.40
   2  -1   9   56.49    6.40
   2  -1   9   54.09    4.30
  -2  -1  -9   58.89    6.50
  -2  -1  -9   49.00    5.60
  -2   1 -10   13.70    4.20
   2   1  10   14.00    4.00
  -2   1 -10   12.70    4.50
   2   1  10   17.90    2.80
  -2  -1 -10    7.60    2.80
   2  -1  10   12.30    2.60
   2  -1  10   18.00    4.20
  -2  -1 -10   20.10    3.60
  -2  -1 -10   16.90    4.20
   2   1  11   -3.20    4.00
  -2   1 -11   -1.30    4.40
  -2   1 -11   -5.60    4.50
   2   1  11   -0.80    2.70
   2  -1  11   -0.30    2.60
  -2  -1 -11   -6.10    3.60
  -2  -1 -11   -1.20    4.00
   2  -1  11   -0.90    4.00
  -2  -1 -11    1.60    4.00
   2   1  12   30.30    5.20
   2   1  12   47.70    5.10
  -2   1 -12   56.79    7.50
  -2   1 -12   42.90    7.80
  -2  -1 -12   50.69    7.50
   2  -1  12   43.00    7.60
   2  -1  12   46.30    4.60
  -2  -1 -12   45.40    7.90
  -2   1 -13    4.40    5.00
   2   1  13    6.60    3.20
  -2   1 -13    4.90    5.10
  -2  -1 -13    5.20    5.50
   2  -1  13    6.80    3.10
  -2  -1 -13   11.50    4.90
   2  -1  13    5.00    4.50
   2   1  14   31.20    5.10
  -2   1 -14   34.00    6.50
   2  -1  14   26.40    3.90
  -2  -1 -14   35.50    5.90
   2   2 -14    3.80    4.70
  -2   2  14    1.00    3.10
   2  -2 -14   -7.50    4.80
   2  -2 -14    6.80    5.50
  -2  -2  14   -1.30    2.90
   2   2 -13   22.10    5.40
  -2   2  13   29.10    4.50
   2   2 -13   29.90    8.40
  -2  -2  13   14.90    3.00
   2  -2 -13   26.50    5.00
   2  -2 -13   22.80    5.20
   2  -2 -13   18.50    4.80
  -2  -2  13   21.00    5.80
   2   2 -12    0.10    4.70
  -2   2  12    0.70    2.90
   2   2 -12   -0.50    4.80
  -2   2  12    1.70    4.40
   2  -2 -12    1.60    4.00
  -2  -2  12    3.60    4.90
   2  -2 -12   -1.00    4.30
  -2  -2  12    3.40    3.20
   2  -2 -12    6.30    4.50
   2   2 -11   41.00    7.40
  -2   2  11   47.10    4.80
  -2   2  11   40.90    5.30
   2   2 -11   36.40    6.90
  -2  -2  11   48.60    7.60
   2  -2 -11   50.49    6.40
   2  -2 -11   54.19    6.40
  -2  -2  11   47.20    4.70
   2  -2 -11   51.49    6.90
  -2   2  10  106.49    8.50
   2   2 -10  112.79    8.70
  -2   2  10  110.09    6.70
   2   2 -10  115.39    8.40
  -2  -2  10  120.49    6.70
   2  -2 -10  117.19    7.30
   2  -2 -10  110.19    8.70
  -2  -2  10  116.09    8.90
   2  -2 -10  123.39    7.80
   2   2  -9   49.00    6.40
   2   2  -9   47.80    6.20
  -2   2   9   42.20    6.30
  -2   2   9   42.80    4.00
   2  -2  -9   46.60    4.70
   2  -2  -9   51.69    6.30
  -2  -2   9   61.19    7.20
  -2  -2   9   45.60    4.30
  -2   2   8   64.19    6.20
   2   2  -8   59.69    6.10
  -2   2   8   53.09    6.30
  -2   2   8   68.29    4.40
   2   2  -8   70.09    6.60
  -2  -2   8   58.29    6.90
  -2  -2   8   63.19    4.60
   2  -2  -8   56.39    6.50
   2  -2  -8   66.29    4.80
   2   2  -7    6.90    3.40
  -2   2   7    7.70    2.10
   2   2  -7    6.80    3.50
   2   2  -7    6.70    2.20
  -2   2   7    4.30    3.20
  -2  -2   7    7.90    5.00
   2  -2  -7    6.40    3.60
  -2  -2   7    8.50    2.40
   2  -2  -7    7.10    2.30
   2   2  -6   14.30    2.50
   2   2  -6   11.80    3.60
  -2   2   6   15.20    3.40
  -2   2   6   23.10    3.90
   2   2  -6   17.00    3.40
  -2   2   6   23.50    3.10
   2   2  -6   14.60    3.00
   2  -2  -6   16.90    2.50
   2  -2  -6   15.90    3.60
  -2  -2   6   17.30    4.00
  -2   2   5  551.34   26.20
  -2   2   5  550.34   26.10
  -2   2   5  548.75   25.40
   2   2  -5  546.45   25.80
   2   2  -5  568.14   25.60
   2   2  -5  546.35   25.60
   2   2  -5  552.44   26.10
   2  -2  -5  562.74   25.40
   2  -2  -5  567.74   26.10
  -2  -2   5  549.25   26.30
   2   2  -4   20.90    4.00
  -2   2   4   20.10    3.60
  -2   2   4   23.80    3.60
   2   2  -4   18.00    3.00
   2   2  -4   21.00    3.70
  -2   2   4   23.90    2.80
   2   2  -4   22.10    3.80
   2  -2  -4   25.20    3.80
   2  -2  -4   27.10    2.80
  -2  -2   4   23.70    3.80
  -2   2   3   37.20    5.20
  -2   2   3   38.10    2.90
   2   2  -3   34.50    4.00
   2   2  -3   43.80    4.60
  -2   2   3   31.30    5.40
   2   2  -3   24.10    4.30
  -2  -2   3   33.70    5.60
   2  -2  -3   25.50    2.90
  -2  -2   3   40.80    5.20
   2  -2  -3   42.60    4.90
   2   2  -2  657.03   29.70
  -2   2   2  636.74   30.00
   2   2  -2  679.83   29.70
  -2   2   2  633.34   29.50
   2   2  -2  611.04   29.90
  -2  -2   2  647.14   30.30
   2  -2  -2  670.73   30.00
   2  -2  -2  646.64   29.50
  -2  -2   2  649.64   30.10
   2   2  -1  141.69    8.50
  -2   2   1  130.49    8.00
   2   2  -1  147.39    7.00
  -2   2   1  141.39    8.00
   2   2  -1  131.09    7.90
  -2   2   1  144.59    6.80
   2   2  -1  147.19    7.20
  -2  -2   1  151.28    8.50
   2  -2  -1  116.79    7.90
   2   2   0  236.68   12.30
   2   2   0  239.38   11.50
  -2   2   0  246.48   12.30
  -2   2   0  243.48   12.40
  -2   2   0  245.08   12.40
  -2   2   0  256.17   11.50
   2   2   0  251.77   11.60
   2   2   0  232.18   12.60
   2  -2   0  245.08   12.10
  -2  -2   0  253.47   12.60
   2   2   1   10.50    3.40
   2   2   1   10.50    1.90
  -2   2  -1    5.80    2.90
   2   2   1    7.70    3.90
  -2   2  -1   11.40    2.70
  -2   2  -1    8.80    1.90
  -2  -2  -1    8.30    3.50
   2  -2   1   11.00    2.70
   2  -2   1   12.80    2.70
  -2   2  -2   19.90    3.20
   2   2   2   16.00    3.30
   2   2   2   12.50    3.30
  -2   2  -2   19.50    3.00
  -2   2  -2   19.40    3.10
   2   2   2   16.90    3.60
  -2  -2  -2   19.40    3.60
   2  -2   2   19.70    3.30
   2  -2   2   18.40    3.00
   2   2   3  858.81   40.50
  -2   2  -3  867.71   39.80
   2   2   3  889.71   39.80
  -2   2  -3  864.31   40.20
   2   2   3  889.51   40.30
  -2   2  -3  883.71   40.20
  -2   2  -3  876.81   40.20
  -2  -2  -3  909.51   40.50
   2  -2   3  863.81   40.20
  -2  -2  -3  840.52   39.60
   2   2   4  472.35   22.80
   2   2   4  476.25   22.00
  -2   2  -4  483.15   22.60
  -2   2  -4  476.45   22.50
  -2   2  -4  482.95   22.40
   2  -2   4  496.35   22.60
  -2  -2  -4  435.06   21.70
  -2  -2  -4  492.35   22.90
  -2   2  -5    5.50    3.30
   2   2   5    7.30    3.70
  -2   2  -5    5.10    3.30
   2   2   5    8.50    2.20
  -2   2  -5    6.10    3.00
   2  -2   5    7.00    2.20
   2  -2   5   13.20    3.70
  -2  -2  -5    7.70    3.80
  -2  -2  -5    4.00    1.60
  -2   2  -6   88.69    6.10
  -2   2  -6   94.29    6.90
   2   2   6   89.89    7.50
  -2   2  -6   83.19    6.70
   2   2   6   87.69    5.20
  -2  -2  -6   89.69    7.30
   2  -2   6  101.19    7.20
  -2  -2  -6   71.89    6.50
   2  -2   6   88.49    5.30
  -2  -2  -6   76.39    4.80
   2   2   7   37.30    6.30
   2   2   7   27.20    3.70
  -2   2  -7   32.70    4.60
  -2   2  -7   24.50    4.10
  -2   2  -7   27.60    4.00
   2  -2   7   29.30    4.40
  -2  -2  -7   22.30    3.60
   2  -2   7   30.80    3.70
  -2  -2  -7   25.20    3.30
  -2  -2  -7   27.50    4.40
  -2   2  -8    8.10    2.80
   2   2   8    4.50    2.60
  -2   2  -8    4.40    4.00
  -2   2  -8    3.60    4.00
   2   2   8    3.80    4.10
  -2  -2  -8    0.70    3.90
   2  -2   8    4.80    2.60
   2  -2   8    4.20    4.20
  -2  -2  -8    3.10    2.80
  -2  -2  -8    0.10    3.60
   2   2   9    4.20    4.40
  -2   2  -9    9.20    4.60
   2   2   9   10.90    2.90
  -2   2  -9   22.40    5.00
  -2   2  -9    6.60    4.50
   2  -2   9    3.80    2.90
  -2  -2  -9    8.30    3.90
  -2  -2  -9    7.10    4.50
  -2  -2  -9    7.40    3.30
   2  -2   9   14.90    4.70
  -2   2 -10   51.39    7.50
   2   2  10   56.99    5.00
   2   2  10   42.30    7.70
  -2   2 -10   43.20    7.70
  -2   2 -10   64.59    6.00
  -2  -2 -10   45.20    7.80
   2  -2  10   47.00    8.00
   2  -2  10   49.10    4.90
  -2  -2 -10   51.69    6.90
  -2  -2 -10   56.69    6.10
   2   2  11    8.40    4.90
  -2   2 -11    6.50    5.10
  -2   2 -11    7.30    4.90
   2   2  11    9.40    3.30
  -2  -2 -11    9.10    3.80
   2  -2  11    8.80    3.20
  -2  -2 -11    0.70    4.30
   2  -2  11    6.50    5.40
  -2  -2 -11   11.60    4.60
   2   2  12   -0.10    3.10
  -2   2 -12    5.40    5.20
  -2   2 -12   -0.30    5.00
  -2  -2 -12    0.80    4.30
  -2  -2 -12   -4.80    3.90
  -2  -2 -12    4.00    4.30
   2  -2  12   -1.90    5.10
   2  -2  12   -1.00    3.10
  -2   2 -13    7.50    5.20
   2   2  13   14.60    3.50
  -2   2 -13    6.70    5.90
  -2  -2 -13    1.10    4.50
   2  -2  13   10.40    3.40
  -2  -2 -13   22.30    5.10
  -2   2 -14    4.10    5.40
   2   2  14    8.40    3.70
  -2  -2 -14    9.50    5.30
  -2  -2 -14  -12.60    6.00
   2  -2  14    4.50    3.60
  -2   3  13   -2.60    3.60
   2   3 -13    1.10    5.60
  -2  -3  13   -0.10    3.50
   2  -3 -13   -1.50    4.80
   2  -3 -13    4.80    6.30
   2   3 -12    2.40    5.40
  -2   3  12    1.50    5.80
   2   3 -12    0.50    5.20
   2  -3 -12   10.50    5.10
   2  -3 -12   -0.60    4.50
  -2  -3  12   -1.60    3.60
   2   3 -11    2.40    5.10
  -2   3  11    2.50    5.60
   2   3 -11   10.60    5.10
  -2   3  11    2.00    3.60
  -2  -3  11    2.80    5.60
   2  -3 -11    2.60    4.70
   2  -3 -11    1.10    4.10
   2  -3 -11    7.10    5.00
  -2  -3  11    6.10    3.30
   2   3 -10    1.20    4.80
   2   3 -10    4.10    4.90
  -2   3  10    2.10    3.20
  -2   3  10   -2.10    5.20
   2  -3 -10   -2.50    4.50
   2  -3 -10   -0.40    3.50
  -2  -3  10    3.80    5.30
  -2  -3  10   -0.10    3.20
   2   3  -9   -2.50    4.60
   2   3  -9    0.30    4.60
  -2   3   9   -7.00    4.80
  -2   3   9   -4.50    4.60
  -2   3   9   -1.50    3.10
   2   3  -9   -3.90    3.30
  -2  -3   9   -2.80    5.00
  -2  -3   9   -0.80    3.00
   2  -3  -9   -2.40    3.00
   2  -3  -9    4.20    4.80
   2   3  -8   26.40    3.70
  -2   3   8   26.40    5.20
   2   3  -8   33.90    4.80
  -2   3   8   25.20    4.90
   2   3  -8   32.50    4.90
  -2   3   8   30.60    4.30
   2  -3  -8   29.20    5.10
   2  -3  -8   23.50    4.20
  -2  -3   8   32.10    5.60
   2   3  -7   98.29    7.20
   2   3  -7   91.59    6.60
  -2   3   7   90.19    5.60
  -2   3   7   83.19    8.10
   2   3  -7   87.89    7.30
   2   3  -7   89.59    7.90
  -2   3   7   84.89    7.80
  -2  -3   7   99.19    8.40
   2  -3  -7   84.09    7.70
   2  -3  -7   73.99    6.20
   2   3  -6   98.39    6.40
  -2   3   6   88.49    8.00
  -2   3   6   92.39    5.60
  -2   3   6   97.79    7.70
   2   3  -6  101.79    7.20
   2   3  -6   92.49    6.80
   2  -3  -6   78.59    5.80
   2  -3  -6   90.49    7.90
  -2  -3   6   91.29    8.10
   2   3  -5   13.20    3.30
  -2   3   5   15.40    4.00
   2   3  -5   22.90    5.00
  -2   3   5   15.20    2.60
   2   3  -5   10.40    3.50
   2  -3  -5   15.40    4.30
   2  -3  -5   11.40    2.40
  -2  -3   5   22.10    4.60
  -2   3   4  159.18    9.60
  -2   3   4  169.18    8.30
  -2   3   4  169.68    9.90
   2   3  -4  159.78    9.10
   2   3  -4  169.48    8.70
   2   3  -4  155.38    9.20
  -2  -3   4  168.88   10.40
   2  -3  -4  156.08    8.20
   2  -3  -4  166.28   10.10
  -2   3   3   68.29    6.60
  -2   3   3   64.79    4.20
  -2   3   3   62.49    6.50
   2   3  -3   66.39    5.00
   2   3  -3   52.39    5.90
   2   3  -3   64.49    5.50
   2  -3  -3   62.89    6.80
   2  -3  -3   52.39    4.00
  -2  -3   3   63.69    6.80
  -2  -3   3   67.19    7.20
   2   3  -2  132.19    7.70
   2   3  -2  128.09    8.20
   2   3  -2  139.89    7.40
  -2   3   2  139.39    6.90
  -2   3   2  133.39    8.60
  -2   3   2  139.69    8.90
   2  -3  -2  140.69    8.70
  -2  -3   2  123.19    9.10
  -2  -3   2  130.69    8.80
   2  -3  -2  123.89    7.10
   2   3  -1   41.70    4.70
  -2   3   1   45.90    3.70
  -2   3   1   45.90    6.10
   2   3  -1   42.80    5.60
  -2   3   1   49.00    6.20
   2   3  -1   38.30    4.20
   2  -3  -1   44.80    6.00
  -2  -3   1   36.90    6.80
  -2   3   0    8.70    2.20
  -2   3   0    7.00    3.80
  -2   3   0    6.70    3.70
   2   3   0    8.90    3.70
   2   3   0    9.60    2.50
   2   3   0    2.60    4.40
   2   3   0   11.70    3.10
  -2  -3   0    8.60    4.40
   2   3   1   98.69    8.30
  -2   3  -1  101.19    7.70
  -2   3  -1  108.99    6.00
  -2   3  -1  100.59    7.50
   2   3   1  120.49    7.60
   2   3   1  109.09    6.00
  -2  -3  -1  115.99    8.30
   2  -3   1   78.39    7.70
   2  -3   1  108.09    7.40
  -2   3  -2   70.39    6.50
  -2   3  -2   84.29    6.70
   2   3   2   76.99    5.00
   2   3   2   62.39    8.60
  -2   3  -2   75.79    5.20
   2   3   2   78.19    6.80
   2  -3   2   69.79    6.60
  -2  -3  -2   81.19    7.60
   2  -3   2   71.39    7.00
  -2  -3  -2   87.19    4.30
   2   3   3  570.74   28.20
   2   3   3  617.54   28.00
  -2   3  -3  590.24   27.80
  -2   3  -3  594.74   27.30
  -2   3  -3  593.44   27.80
   2   3   3  587.14   27.20
   2  -3   3  608.94   28.00
  -2  -3  -3  550.64   27.00
   2  -3   3  602.34   28.10
  -2  -3  -3  605.34   28.40
   2   3   4   41.30    3.90
   2   3   4   48.20    6.50
  -2   3  -4   41.80    6.10
  -2   3  -4   38.50    4.30
   2   3   4   37.20    6.80
  -2   3  -4   32.50    4.50
   2  -3   4   36.30    6.20
   2  -3   4   28.70    4.40
  -2  -3  -4   25.40    2.90
  -2  -3  -4   39.80    5.20
   2   3   5   17.60    4.80
  -2   3  -5   22.70    4.00
  -2   3  -5   20.00    3.40
   2   3   5   23.50    3.90
  -2   3  -5   22.90    4.10
  -2  -3  -5   17.50    4.60
   2  -3   5   19.60    4.30
  -2  -3  -5   13.50    2.40
  -2   3  -6    4.90    3.70
  -2   3  -6   -0.20    4.00
   2   3   6    7.10    5.00
   2   3   6    3.20    3.00
  -2   3  -6    2.20    4.30
   2  -3   6    9.50    4.40
  -2  -3  -6    1.70    1.70
  -2  -3  -6   -2.30    4.50
  -2   3  -7   21.10    4.20
   2   3   7   23.30    3.40
  -2   3  -7   20.00    4.80
  -2   3  -7   22.60    4.70
   2   3   7   21.80    5.20
  -2  -3  -7   21.00    3.10
  -2  -3  -7   20.10    5.10
   2  -3   7   21.40    3.30
   2  -3   7   23.10    5.10
  -2  -3  -7   17.60    4.80
  -2   3  -8    9.40    4.30
  -2   3  -8   10.40    4.50
   2   3   8   15.70    5.40
   2   3   8   11.30    3.40
  -2   3  -8   13.70    4.80
  -2  -3  -8    5.80    4.70
  -2  -3  -8   13.40    2.70
   2  -3   8   13.40    5.40
  -2  -3  -8    2.80    5.00
   2  -3   8   14.50    3.50
   2   3   9   30.60    5.20
  -2   3  -9   29.20    5.60
   2   3   9   35.50    6.00
  -2   3  -9   28.80    5.50
  -2   3  -9   41.40    8.10
  -2  -3  -9   22.00    5.60
  -2  -3  -9   33.70    5.00
   2  -3   9   27.00    6.10
  -2  -3  -9   32.90    7.70
   2  -3   9   42.80    5.30
   2   3  10    7.20    5.60
  -2   3 -10    0.20    4.90
   2   3  10    2.70    3.50
  -2   3 -10   -4.60    5.40
  -2   3 -10   12.00    5.10
  -2  -3 -10    0.30    5.30
   2  -3  10    5.80    3.70
   2  -3  10   -5.50    5.70
  -2  -3 -10    5.50    5.30
  -2   3 -11   38.20    7.70
   2   3  11   30.30    5.40
  -2   3 -11   39.40    6.60
   2  -3  11   45.80    5.70
   2  -3  11   44.80    7.30
  -2  -3 -11   49.10    8.20
  -2   3 -12    6.50    5.40
   2   3  12    6.70    3.90
  -2   3 -12   -2.00    5.90
  -2  -3 -12    5.10    6.10
   2  -3  12    6.20    3.70
   2   4 -11   14.60    5.80
  -2   4  11   17.10    4.10
  -2  -4  11   16.60    4.30
   2  -4 -11   23.80    6.40
   2   4 -10   -1.30    5.10
  -2   4  10   -3.40    4.00
  -2  -4  10   -0.20    3.80
   2  -4 -10    2.80    6.20
  -2   4   9    8.90    3.90
   2   4  -9   11.60    5.30
  -2   4   9   10.90    5.50
   2   4  -9    4.10    6.30
  -2   4   9   14.00    6.10
   2  -4  -9    1.80    5.30
  -2  -4   9    4.50    6.10
  -2  -4   9    7.40    3.90
   2  -4  -9    9.60    5.40
   2   4  -8    4.00    5.00
  -2   4   8    7.60    3.60
  -2   4   8    2.40    5.80
  -2   4   8    7.30    5.40
   2   4  -8    8.30    5.40
   2  -4  -8    2.20    5.30
   2  -4  -8    2.40    3.30
  -2  -4   8    4.00    6.00
  -2  -4   8    7.80    6.20
   2   4  -7    9.90    4.40
  -2   4   7   10.10    3.70
  -2   4   7   13.20    5.40
   2   4  -7   12.00    5.30
   2   4  -7    7.70    5.20
  -2   4   7   14.20    5.40
  -2  -4   7   13.10    6.10
   2  -4  -7    9.30    5.30
   2  -4  -7    2.40    3.40
  -2  -4   7    5.20    6.20
   2   4  -6   81.99    8.40
   2   4  -6   90.09    6.90
  -2   4   6   80.99    8.60
   2   4  -6   75.59    8.80
  -2   4   6   87.19    9.00
  -2   4   6   81.19    6.00
  -2  -4   6   87.89    9.40
   2  -4  -6   87.59    9.30
   2  -4  -6   63.99    5.90
  -2  -4   6   81.79    9.70
  -2   4   5   79.69    8.90
  -2   4   5   70.49    5.30
   2   4  -5   60.19    8.40
  -2   4   5   68.09    8.20
   2   4  -5   74.09    6.60
   2   4  -5   67.49    7.70
  -2  -4   5   90.49    9.10
   2  -4  -5   77.39    8.70
  -2  -4   5   76.79    9.60
   2  -4  -5   53.29    5.40
   2   4  -4   91.69    8.00
  -2   4   4   95.29    6.00
   2   4  -4   85.39    6.80
   2   4  -4   89.59    8.70
  -2   4   4   90.99    8.80
  -2   4   4   80.59    9.20
  -2  -4   4   91.99    9.80
   2  -4  -4  100.09    9.30
  -2  -4   4   91.99    9.30
   2   4  -3  177.98    9.80
   2   4  -3  192.88   11.20
   2   4  -3  178.18   10.80
  -2   4   3  191.08    9.40
  -2   4   3  193.08   12.00
  -2   4   3  180.38   11.30
  -2  -4   3  182.88   11.80
   2  -4  -3  153.28    9.20
  -2  -4   3  188.98   12.30
   2  -4  -3  179.48   12.20
   2   4  -2    2.50    4.40
   2   4  -2    0.60    3.40
  -2   4   2    8.70    5.10
  -2   4   2   -0.10    4.60
   2   4  -2    4.40    4.70
  -2   4   2    2.60    3.20
  -2  -4   2   -3.00    5.30
   2  -4  -2    6.20    2.60
  -2  -4   2   -0.30    5.20
   2  -4  -2   -4.10    5.30
  -2   4   1   24.80    5.00
   2   4  -1   27.00    3.60
   2   4  -1   31.70    5.00
  -2   4   1   27.70    4.20
   2   4  -1   29.00    5.90
  -2   4   1   33.70    5.80
  -2  -4   1   30.20    5.60
  -2  -4   1   27.50    5.90
   2   4   0    4.00    5.40
   2   4   0   10.50    4.50
  -2   4   0    3.70    2.90
   2   4   0    4.00    3.20
  -2   4   0    8.10    4.70
  -2  -4   0    5.30    5.50
   2  -4   0   -6.30    5.80
   2  -4   0    9.00    4.70
  -2   4  -1   87.09    6.10
   2   4   1   88.89    8.20
  -2   4  -1   80.49    8.70
   2   4   1   77.99    6.00
   2   4   1   86.59    9.20
  -2   4  -1   85.19    8.70
   2  -4   1   62.29   10.50
  -2  -4  -1   93.49    9.00
   2  -4   1   90.69    8.30
   2   4   2    2.90    3.00
  -2   4  -2    3.80    5.10
  -2   4  -2    8.70    4.90
   2   4   2    2.60    5.50
  -2   4  -2    3.80    3.60
   2   4   2    7.90    4.90
  -2  -4  -2    9.80    2.40
   2  -4   2    3.80    4.90
  -2  -4  -2    3.40    5.40
   2   4   3   45.80    5.20
  -2   4  -3   57.79    5.80
  -2   4  -3   47.00    8.10
   2   4   3   50.29    7.80
  -2   4  -3   51.39    8.00
   2   4   3   47.10    6.50
   2  -4   3   51.09    8.20
  -2  -4  -3   46.20    6.90
   2  -4   3   48.60    8.00
  -2   4  -4   17.10    4.20
   2   4   4   10.00    3.40
   2   4   4   14.50    5.60
  -2   4  -4   15.10    5.50
   2   4   4   15.10    5.30
  -2   4  -4   16.70    5.50
   2  -4   4   16.80    5.40
  -2  -4  -4   12.80    6.00
   2  -4   4   21.10    5.40
   2   4   5   16.70    3.50
  -2   4  -5   16.30    5.70
  -2   4  -5   23.90    5.60
   2   4   5   14.40    5.40
  -2   4  -5   17.00    4.30
   2   4   5   18.00    5.80
  -2  -4  -5   11.30    6.20
   2  -4   5   16.50    5.80
   2  -4   5   15.60    5.90
  -2   4  -6   -2.10    5.80
   2   4   6    4.40    6.00
   2   4   6    4.90    3.50
  -2   4  -6    2.80    5.50
  -2  -4  -6   -0.10    5.90
   2  -4   6   10.00    5.50
   2  -4   6   10.90    5.60
   2   4   7    2.40    3.70
   2   4   7   -4.90    5.90
  -2   4  -7    2.10    5.50
  -2   4  -7    4.30    6.20
   2  -4   7   12.70    6.10
   2  -4   7    8.00    5.60
  -2  -4  -7   -2.70    5.70
  -2  -4  -7   -5.00    5.80
   2  -4   7    0.80    4.00
  -2   4  -8    4.80    5.70
   2   4   8   -0.20    4.20
  -2   4  -8    3.90    6.50
   2   4   8   13.10    6.60
   2  -4   8    7.10    6.30
   2  -4   8   10.10    4.10
  -2  -4  -8   -5.70    5.70
  -2  -4  -8    3.80    5.80
  -2   4  -9    4.20    6.70
   2   4   9    1.60    4.00
  -2   4  -9    2.20    5.70
   2  -4   9    7.20    4.40
   2  -4   9    5.50    6.80
  -2  -4  -9    6.20    5.60
  -2   4 -10   -2.20    6.10
   2   4  10   -2.70    4.10
  -2  -4 -10    1.50    6.20
   2  -4  10   -3.60    7.40
   2  -4  10   -0.90    4.50
   2   5  -7  125.89   10.40
  -2   5   7  102.29    7.10
  -2   5   7   99.49   10.30
   2   5  -7   86.89   10.70
   2   5  -7  107.99    8.70
   2  -5  -7   82.69   11.20
  -2   5   6   -2.40    5.60
  -2   5   6    7.10    4.00
  -2   5   6    8.00    6.70
   2   5  -6   12.60    5.80
   2   5  -6    5.10    4.90
   2   5  -6   -2.20    6.30
   2  -5  -6    2.50    6.70
  -2  -5   6    8.60    6.70
  -2  -5   6    1.90    7.20
   2   5  -5   11.60    6.60
   2   5  -5   19.20    6.00
   2   5  -5   10.00    4.80
  -2   5   5   13.30    6.90
  -2   5   5   15.10    4.00
  -2   5   5    8.20    5.90
  -2  -5   5   24.60    7.10
   2  -5  -5    7.30    6.50
  -2  -5   5    7.80    6.80
   2   5  -4   16.00    6.00
  -2   5   4    9.20    3.90
  -2   5   4    8.60    5.80
   2   5  -4    1.40    4.60
   2   5  -4   -0.40    6.30
  -2   5   4   12.90    6.20
  -2  -5   4   10.80    6.90
   2  -5  -4   -6.50    6.60
  -2  -5   4    9.70    6.70
   2   5  -3  230.48   14.00
   2   5  -3  213.98   11.60
  -2   5   3  209.38   11.40
  -2   5   3  217.78   15.00
   2   5  -3  219.38   13.10
   2  -5  -3  180.28   11.30
  -2  -5   3  205.58   14.30
  -2  -5   3  226.38   14.50
   2  -5  -3  215.38   15.00
   2   5  -2  607.84   29.00
   2   5  -2  632.44   30.30
  -2   5   2  592.94   28.90
  -2   5   2  679.93   30.40
   2   5  -2  615.54   30.10
  -2  -5   2  612.94   30.90
   2  -5  -2  611.64   31.00
  -2  -5   2  614.44   30.90
   2  -5  -2  603.54   28.90
  -2   5   1  122.09    9.80
  -2   5   1   71.99    6.70
   2   5  -1   95.29    9.50
  -2  -5   1   68.29   10.30
  -2  -5   1   95.09   10.30
   2  -5  -1   69.39   10.90
  -2   5   0   14.40    6.10
   2   5   0   18.20    4.00
  -2   5   0   10.10    4.20
   2   5   0   16.50    5.90
  -2  -5   0   11.40    6.50
  -2  -5   0   15.90    6.50
   2  -5   0   -4.90    6.70
   2  -5   0   22.40    6.40
  -2   5  -1   36.70    6.00
   2   5   1   31.60    4.40
  -2   5  -1   32.60    6.50
   2   5   1   35.90    6.40
   2  -5   1   23.70    6.70
  -2  -5  -1   45.30    7.70
   2  -5   1   36.00    7.10
   2   5   2   -0.90    7.90
  -2   5  -2    3.00    4.40
   2   5   2    2.00    3.80
  -2   5  -2  -11.00    7.10
  -2   5  -2    7.00    6.20
   2   5   2    6.70    6.40
   2  -5   2    0.10    6.10
  -2  -5  -2    1.90    7.00
   2   5   3   29.10    7.00
   2   5   3   15.60    6.20
  -2   5  -3   25.20    4.90
   2   5   3   25.10    4.50
  -2   5  -3   24.10    7.00
  -2   5  -3   12.80    6.80
   2  -5   3   15.90    7.00
  -2  -5  -3   20.10    7.40
   2  -5   3   20.50    6.60
  -2   5  -4   -3.80    6.50
   2   5   4   15.20    8.40
  -2   5  -4    3.10    7.10
  -2   5  -4    0.70    4.70
   2   5   4    2.90    3.70
   2   5   4   -1.90    5.60
  -2  -5  -4   10.40    6.80
   2  -5   4   -3.50    6.70
   2  -5   4    5.40    6.70
  -2   5  -5   -2.40    6.50
   2   5   5    5.80    6.80
  -2   5  -5    4.70    5.30
  -2   5  -5   -3.50    7.50
   2  -5   5   -2.50    7.30
   2  -5   5    0.20    6.40
  -2   5  -6    4.70    5.40
  -2   5  -6   -4.10    8.50
  -2   5  -6   -0.30   10.50
   2   5   6   -0.30    4.20
   2  -5   6   -9.30    7.50
   2  -5   6   12.70    6.60
   3   0 -16    4.60    5.60
  -3   0  16   -0.10    2.60
  -3   0  15    0.80    2.70
   3   0 -15   -4.90    5.40
  -3   0  14   63.89    5.20
   3   0 -14   66.69    8.00
   3   0 -14   69.19    8.40
  -3   0  13   -0.30    3.60
   3   0 -13   -2.70    4.10
   3   0 -13   -1.60    3.80
  -3   0  13   -0.90    2.40
  -3   0  12    8.60    3.70
   3   0 -12    4.40    4.10
   3   0 -12    2.10    3.80
  -3   0  12    5.10    2.30
   3   0 -11   -0.50    3.50
  -3   0  11   -1.50    3.10
  -3   0  11   -2.90    2.10
   3   0 -11   -1.70    3.50
  -3   0  10   73.69    6.40
   3   0 -10   79.39    6.70
  -3   0  10   76.39    4.80
   3   0 -10   81.09    6.20
  -3   0   9   -0.20    1.90
  -3   0   9   -0.90    3.00
   3   0  -9    1.10    2.80
  -3   0   8  416.26   20.20
   3   0  -8  426.96   19.80
  -3   0   8  430.86   19.40
   3   0  -8  395.06   19.20
   3   0  -8  426.96   20.30
  -3   0   7    0.20    1.80
   3   0  -7   -1.50    2.60
   3   0  -7   -0.10    1.40
   3   0  -7    2.00    3.00
  -3   0   7   -0.30    3.00
  -3   0   6  112.69    5.80
  -3   0   6  108.79    7.00
   3   0  -6  105.09    7.00
   3   0  -6  114.19    6.30
   3   0  -5   -0.40    2.00
  -3   0   5   -0.80    2.60
  -3   0   5   -0.40    1.70
   3   0  -5    1.20    2.60
  -3   0   5   -1.30    1.40
   3   0  -4   52.89    3.90
  -3   0   4   49.90    3.40
   3   0  -4   49.99    4.80
  -3   0   4   51.09    4.80
  -3   0   4   48.80    3.50
  -3   0   3    0.30    2.30
   3   0  -3    3.70    2.50
  -3   0   3    1.10    1.50
   3   0  -3    0.70    2.00
   3   0  -2  378.96   17.40
  -3   0   2  355.36   17.30
   3   0  -2  396.86   17.30
  -3   0   2  378.56   17.50
   3   0  -1    0.40    1.00
   3   0  -1   -0.10    0.80
   3   0  -1    0.30    0.90
   3   0   0    7.30    1.20
   3   0   0    7.20    1.00
   3   0   0    9.80    0.90
  -3   0  -2 2618.84  118.29
   3   0   2 2606.44  118.29
  -3   0  -3   -0.80    2.00
   3   0   3   -1.80    1.40
  -3   0  -3    0.80    2.30
   3   0   3    3.00    2.50
   3   0   4  109.99    6.80
  -3   0  -4  116.09    7.10
  -3   0  -4  116.19    6.40
   3   0   4  118.59    5.80
  -3   0  -4  118.79    6.30
   3   0   5    0.60    2.70
  -3   0  -5    1.10    2.80
  -3   0  -5    0.10    2.40
  -3   0  -5    0.50    2.00
   3   0   5    0.10    1.50
  -3   0  -6  559.64   25.30
  -3   0  -6  504.45   24.80
   3   0   6  532.15   25.20
   3   0   6  536.65   24.60
  -3   0  -6  553.64   25.10
   3   0   7    3.00    3.20
  -3   0  -7    2.10    3.50
   3   0   7    1.50    1.80
  -3   0  -7    0.50    2.80
  -3   0  -8    3.60    3.70
  -3   0  -8    6.50    3.20
   3   0   8    3.40    2.00
   3   0   8    4.00    3.30
  -3   0  -9   -0.10    3.30
  -3   0  -9    3.70    4.00
   3   0   9   -1.20    3.50
   3   0   9   -0.20    2.20
  -3   0 -10   -3.60    3.70
  -3   0 -10   -0.40    4.10
  -3   0 -10   -2.40    4.80
   3   0  10   -0.90    2.30
   3   0  10   -0.70    3.70
  -3   0 -11   10.00    6.00
   3   0  11    2.40    4.20
  -3   0 -11   -2.90    4.40
   3   0  11    1.00    2.80
  -3   0 -11   -1.20    4.40
   3   0  12    1.10    3.90
   3   0  14   50.39    5.50
  -3   0 -14   78.89    9.00
  -3   1  15    2.60    2.90
   3   1 -15    1.00    5.30
   3  -1 -15    0.40    5.40
  -3  -1  15    3.50    2.70
  -3   1  14    1.20    2.70
   3   1 -14    2.30    4.80
   3  -1 -14    1.30    4.90
  -3  -1  14   -0.70    2.60
   3   1 -13   25.90    5.00
  -3   1  13   17.70    2.90
  -3   1  13   13.80    3.90
   3   1 -13   12.60    4.90
   3  -1 -13   23.60    4.80
   3  -1 -13   10.60    4.40
  -3  -1  13   10.70    4.10
  -3  -1  13   11.90    2.70
  -3   1  12    4.10    3.40
   3   1 -12    9.00    4.30
   3   1 -12   10.40    4.80
  -3   1  12    0.80    2.50
  -3  -1  12    1.50    4.10
  -3  -1  12    7.50    2.60
   3  -1 -12    7.70    3.90
   3  -1 -12    6.50    4.10
   3   1 -11   26.00    4.50
  -3   1  11   20.20    3.80
  -3   1  11   21.50    3.50
   3   1 -11   24.30    4.40
   3  -1 -11   21.30    4.30
  -3  -1  11   18.50    2.60
   3  -1 -11   28.80    5.60
  -3  -1  11   21.40    4.20
   3  -1 -11   20.10    4.50
   3   1 -10  136.99    8.80
   3   1 -10  143.39    9.30
  -3   1  10  148.49    9.20
  -3   1  10  151.18    7.70
  -3  -1  10  149.88    9.50
   3  -1 -10  155.18    8.00
   3  -1 -10  157.68    8.60
  -3  -1  10  146.49    7.80
   3  -1 -10  152.08    9.60
  -3   1   9  140.29    9.10
   3   1  -9  159.38    8.70
   3   1  -9  157.48    9.40
  -3   1   9  146.59    7.70
  -3  -1   9  158.58    7.90
   3  -1  -9  151.78    8.30
   3  -1  -9  145.99    9.50
  -3  -1   9  165.58    9.40
  -3   1   8  116.69    7.70
  -3   1   8  115.19    7.10
   3   1  -8  130.99    7.50
  -3   1   8  114.79    6.30
   3   1  -8  124.79    8.20
   3  -1  -8  121.39    6.90
   3  -1  -8  115.69    7.90
  -3  -1   8  127.29    9.60
  -3  -1   8  126.09    6.50
   3   1  -7  247.18   12.70
  -3   1   7  252.37   12.00
  -3   1   7  256.97   13.00
  -3   1   7  258.77   12.50
   3   1  -7  262.87   13.20
   3  -1  -7  247.78   13.00
  -3  -1   7  248.48   12.10
  -3  -1   7  257.87   13.20
  -3   1   6    0.20    2.80
   3   1  -6    1.10    3.10
   3   1  -6    1.50    2.60
  -3   1   6   -0.10    2.60
  -3   1   6    0.20    1.80
  -3  -1   6   -0.90    3.10
   3  -1  -6    1.50    2.20
  -3  -1   6   -1.40    2.00
   3  -1  -6    0.10    2.80
  -3   1   5  199.68    9.90
   3   1  -5  194.58    9.70
   3   1  -5  185.28   10.10
  -3   1   5  189.18    9.10
  -3   1   5  191.08    9.90
   3  -1  -5  195.88    9.30
   3  -1  -5  189.88   10.00
  -3  -1   5  187.58   10.30
   3   1  -4 3017.00  137.19
  -3   1   4 3032.50  136.99
  -3   1   4 3103.09  137.09
   3  -1  -4 3014.10  137.09
  -3  -1   4 2959.60  137.19
   3   1  -3 9466.05  436.36
   3  -1  -3 9999.00  437.96
  -3  -1   3 9405.56  436.46
  -3  -1   2 3839.92  173.88
   3   1  -1 2661.83  119.09
  -3   1   1 2625.74  118.79
   3  -1  -1 2688.83  118.79
  -3  -1   1 2537.45  118.79
  -3  -1   1 2612.14  118.99
  -3   1   0  726.33   34.60
  -3   1   0  764.62   34.20
  -3   1   0  748.63   34.60
   3   1   0  752.72   34.80
   3   1   0  748.63   34.30
   3  -1   0  790.72   34.40
  -3  -1   0  765.52   34.50
  -3  -1   0  740.53   34.70
   3   1   1  495.75   23.50
   3   1   1  513.35   23.00
  -3   1  -1  520.35   23.40
  -3   1  -1  502.95   23.00
  -3   1  -1  512.55   23.10
  -3   1  -1  493.95   23.30
  -3  -1  -1  516.45   23.50
   3  -1   1  498.55   23.10
  -3  -1  -1  485.35   23.20
   3   1   2   25.70    3.10
  -3   1  -2   28.50    3.50
   3   1   2   22.80    2.40
  -3   1  -2   17.90    2.90
  -3   1  -2   23.80    2.90
  -3  -1  -2   20.90    3.80
  -3  -1  -2   31.40    4.70
   3  -1   2   13.70    2.10
   3  -1   2   18.70    2.30
  -3   1  -3    1.80    2.40
   3   1   3    5.30    3.10
  -3   1  -3   -1.20    2.60
   3   1   3    2.50    1.70
  -3   1  -3    1.00    2.40
  -3  -1  -3    2.80    2.30
  -3  -1  -3    0.60    1.30
  -3  -1  -3    1.50    2.80
  -3   1  -4  145.59    8.00
   3   1   4  144.29    7.30
  -3   1  -4  147.69    8.20
  -3   1  -4  150.38    8.30
   3   1   4  142.69    8.50
  -3  -1  -4  148.89    7.30
   3  -1   4  152.38    7.30
   3  -1   4  150.08    8.20
  -3  -1  -4  151.88    8.50
  -3  -1  -4  146.79    7.80
   3   1   5   35.80    5.30
  -3   1  -5   31.40    5.30
   3   1   5   33.00    3.20
  -3   1  -5   26.40    5.50
  -3   1  -5   29.40    3.50
  -3  -1  -5   34.60    3.90
   3  -1   5   28.60    3.20
  -3  -1  -5   27.00    4.00
   3  -1   5   35.00    5.20
  -3  -1  -5   30.70    3.40
  -3   1  -6   34.60    5.40
  -3   1  -6   27.90    3.80
   3   1   6   30.80    4.00
  -3   1  -6   32.30    4.30
   3   1   6   24.20    3.40
   3  -1   6   25.50    3.30
  -3  -1  -6   31.20    5.40
  -3  -1  -6   26.10    3.70
   3  -1   6   23.00    3.90
  -3  -1  -6   24.30    4.00
   3   1   7    8.70    4.10
  -3   1  -7    8.70    3.50
   3   1   7    6.00    2.20
  -3   1  -7   -0.20    3.40
   3  -1   7    7.60    3.40
  -3  -1  -7    7.90    3.50
  -3  -1  -7    4.70    2.50
   3  -1   7    5.50    2.10
  -3  -1  -7    5.10    2.60
  -3   1  -8   47.80    6.10
  -3   1  -8   39.10    5.60
   3   1   8   32.60    3.70
   3   1   8   33.10    6.10
   3  -1   8   33.80    5.90
   3  -1   8   40.60    3.70
  -3  -1  -8   29.30    4.10
  -3  -1  -8   41.70    4.70
  -3  -1  -8   36.20    6.10
   3   1   9   55.39    6.70
  -3   1  -9   64.99    7.10
  -3   1  -9   59.99    6.70
   3   1   9   52.39    4.50
  -3  -1  -9   57.69    6.80
   3  -1   9   59.79    4.50
  -3  -1  -9   45.20    5.00
   3  -1   9   59.79    6.80
  -3  -1  -9   58.39    5.70
  -3   1 -10    2.20    4.60
   3   1  10    7.00    2.70
  -3   1 -10    5.10    4.30
   3   1  10    5.30    3.90
  -3  -1 -10    5.90    3.60
   3  -1  10    4.10    2.60
   3  -1  10    6.70    4.20
  -3  -1 -10    4.30    4.00
   3   1  11    4.70    2.80
   3   1  11    5.40    4.20
  -3   1 -11   -1.30    4.80
  -3   1 -11   -6.20    4.80
   3  -1  11    2.90    2.70
  -3  -1 -11   -1.50    4.20
  -3  -1 -11    2.20    4.10
   3  -1  11    1.30    4.40
  -3  -1 -11   -4.90    3.40
  -3   1 -12    1.50    5.20
  -3   1 -12    2.50    5.10
   3   1  12    2.40    2.90
  -3  -1 -12   -1.90    4.40
  -3  -1 -12   -0.90    4.60
   3  -1  12    1.70    3.00
   3  -1  12   -0.30    4.80
  -3   1 -13    4.60    5.40
  -3   1 -13    3.10    5.50
   3  -1  13    6.20    3.40
   3  -1  13    4.00    5.10
  -3  -1 -13   14.30    5.10
  -3   1 -14   79.39    9.50
   3   1  14   60.59    5.80
  -3  -1 -14   61.99    6.50
   3  -1  14   61.29    5.70
  -3  -1 -14   82.29    8.90
  -3   2  15    4.30    3.40
  -3  -2  15    4.60    2.90
   3   2 -14   17.00    5.30
  -3   2  14   17.90    3.30
  -3  -2  14   17.00    3.10
   3  -2 -14   18.10    5.20
   3  -2 -14   20.10    5.40
  -3   2  13    7.10    5.40
   3   2 -13    6.60    5.10
  -3   2  13    7.50    3.20
   3   2 -13    8.60    4.90
   3  -2 -13   10.20    4.50
   3  -2 -13    4.00    4.80
   3  -2 -13   10.40    4.80
  -3  -2  13    7.00    3.00
  -3  -2  13    7.30    4.90
  -3   2  12   36.80    4.60
  -3   2  12   35.70    5.20
   3   2 -12   37.30    5.50
   3   2 -12   36.20    5.70
  -3  -2  12   32.90    4.70
   3  -2 -12   34.60    5.10
   3  -2 -12   41.10    6.80
  -3  -2  12   26.20    5.30
   3  -2 -12   50.19    6.80
  -3   2  11   -0.50    4.10
   3   2 -11    0.30    4.30
  -3   2  11    2.50    2.70
   3   2 -11    1.20    4.40
  -3  -2  11    0.20    3.00
  -3  -2  11   -5.60    4.30
   3  -2 -11   -1.00    4.00
   3  -2 -11    3.50    3.70
   3  -2 -11    8.30    3.60
  -3   2  10   19.40    4.30
   3   2 -10   19.60    4.50
   3   2 -10   22.50    4.50
  -3   2  10   23.20    3.80
   3  -2 -10   20.80    3.60
   3  -2 -10   24.10    4.50
  -3  -2  10   27.80    3.90
  -3  -2  10   19.00    4.70
   3   2  -9   -1.50    3.80
   3   2  -9    3.00    3.80
  -3   2   9   -2.40    3.50
  -3   2   9    0.90    2.50
  -3   2   9   -0.10    3.30
  -3  -2   9    4.20    4.10
  -3  -2   9    3.30    2.50
   3  -2  -9    1.60    2.70
   3  -2  -9    5.50    3.70
   3   2  -8  270.97   13.90
  -3   2   8  269.57   12.60
  -3   2   8  255.37   13.70
  -3   2   8  267.77   13.60
   3   2  -8  278.17   13.60
  -3  -2   8  272.67   14.20
   3  -2  -8  260.77   12.80
  -3  -2   8  267.77   12.70
   3  -2  -8  239.98   14.00
  -3   2   7  369.46   17.20
  -3   2   7  363.06   17.90
   3   2  -7  375.16   18.30
  -3   2   7  370.76   18.20
   3   2  -7  371.66   17.90
   3   2  -7  367.86   17.20
   3  -2  -7  380.76   18.20
  -3  -2   7  370.96   18.40
   3  -2  -7  360.46   17.40
   3   2  -6   86.49    7.00
   3   2  -6   86.39    5.90
   3   2  -6   89.19    6.50
  -3   2   6   93.49    5.10
   3   2  -6   82.89    5.50
  -3   2   6   95.29    6.90
  -3   2   6   87.29    6.90
  -3  -2   6   85.09    7.40
   3  -2  -6   92.19    6.80
   3  -2  -6  100.19    5.40
  -3   2   5  209.28    9.90
  -3   2   5  211.58   11.20
   3   2  -5  205.88   10.40
   3   2  -5  219.58   11.30
  -3   2   5  209.08   11.20
   3   2  -5  199.18   10.40
   3   2  -5  191.78   10.70
   3  -2  -5  206.88   10.10
  -3  -2   5  217.88   11.40
   3  -2  -5  214.28   11.00
   3   2  -4   71.29    5.40
  -3   2   4   72.79    6.00
  -3   2   4   68.59    6.50
   3   2  -4   74.69    5.10
  -3   2   4   73.19    4.30
  -3  -2   4   70.49    6.50
   3  -2  -4   76.39    4.50
   3  -2  -4   75.69    6.00
  -3   2   3  161.38    7.70
   3   2  -3  167.68    8.20
   3   2  -3  150.88    8.60
   3   2  -3  166.08    8.40
  -3   2   3  151.78    9.00
  -3   2   3  153.78    9.30
   3  -2  -3  161.68    7.90
  -3  -2   3  164.68    9.50
  -3  -2   3  163.18    9.30
   3  -2  -3  163.68    8.90
   3   2  -2   11.30    2.40
  -3   2   2   12.40    2.70
  -3   2   2   16.70    2.20
   3   2  -2    6.20    2.80
  -3   2   2    8.20    3.20
   3   2  -2    6.80    2.30
   3  -2  -2   11.30    1.80
   3  -2  -2   16.30    3.00
  -3  -2   2   12.30    3.40
  -3  -2   2    9.20    3.60
   3   2  -1   64.39    5.30
   3   2  -1   69.99    6.30
  -3   2   1   64.79    5.10
  -3   2   1   66.29    3.70
   3   2  -1   68.39    4.30
   3   2  -1   66.59    4.30
   3  -2  -1   48.20    5.00
  -3  -2   1   61.39    6.20
   3   2   0  209.28   11.30
   3   2   0  215.58   10.10
  -3   2   0  213.28   10.80
   3   2   0  209.38   10.00
  -3   2   0  204.28   10.90
  -3   2   0  209.68    9.90
   3   2   0  204.48   10.90
   3  -2   0  220.48   10.60
  -3  -2   0  210.88   11.30
   3   2   1   -1.00    3.30
  -3   2  -1    0.20    1.80
  -3   2  -1   -0.60    2.80
  -3   2  -1    2.10    3.00
   3   2   1   -1.70    3.30
   3  -2   1    6.50    2.80
   3  -2   1   -0.70    2.60
  -3  -2  -1   -1.00    3.50
  -3   2  -2  111.59    7.30
   3   2   2  107.99    7.70
  -3   2  -2  117.09    6.10
   3   2   2  116.79    6.00
  -3   2  -2  113.99    7.10
  -3  -2  -2  128.79    8.00
   3  -2   2  103.89    6.90
  -3   2  -3  344.37   16.20
   3   2   3  343.37   15.80
  -3   2  -3  320.97   16.40
  -3   2  -3  334.67   15.80
  -3   2  -3  332.47   16.40
   3   2   3  343.27   16.90
  -3  -2  -3  351.96   16.90
   3  -2   3  329.07   16.30
  -3   2  -4   14.30    3.60
  -3   2  -4   14.00    3.20
   3   2   4   18.00    4.20
  -3   2  -4   16.70    3.30
   3   2   4   15.60    2.30
   3  -2   4   14.00    3.30
  -3  -2  -4   18.80    4.10
  -3  -2  -4    9.20    3.30
  -3   2  -5   79.49    6.60
  -3   2  -5   80.29    6.30
   3   2   5   78.99    7.50
   3   2   5   85.29    5.20
  -3   2  -5   86.39    6.70
  -3  -2  -5   91.09    7.30
   3  -2   5  103.69    6.60
  -3  -2  -5   85.79    4.60
   3  -2   5   86.89    5.10
  -3  -2  -5   76.69    6.50
  -3   2  -6   20.60    3.70
  -3   2  -6   19.70    3.90
   3   2   6   23.40    3.60
  -3   2  -6   25.10    5.00
   3   2   6   18.20    4.20
   3  -2   6   30.70    5.50
  -3  -2  -6   24.20    3.10
  -3  -2  -6   24.50    5.20
  -3  -2  -6   16.50    4.30
   3  -2   6   21.00    3.40
   3   2   7    1.30    4.10
   3   2   7    7.40    2.60
  -3   2  -7    7.60    2.90
  -3   2  -7    2.60    3.70
  -3   2  -7    4.90    3.60
  -3  -2  -7    5.20    3.50
   3  -2   7    5.60    4.00
  -3  -2  -7    2.50    4.00
   3  -2   7    4.70    2.50
  -3  -2  -7    3.40    2.20
  -3   2  -8  169.68    9.70
  -3   2  -8  173.78   10.60
   3   2   8  163.38    8.70
  -3   2  -8  178.88   10.10
   3   2   8  164.68   10.60
  -3  -2  -8  155.58    8.80
   3  -2   8  172.08    8.70
  -3  -2  -8  164.18    9.80
   3  -2   8  177.58   10.70
  -3  -2  -8  159.28   10.60
   3   2   9   76.39    5.70
   3   2   9   82.09    8.50
  -3   2  -9   70.69    7.60
  -3   2  -9   75.09    7.90
  -3  -2  -9   81.79    8.50
   3  -2   9   71.09    5.40
   3  -2   9   76.29    8.40
  -3  -2  -9   75.09    7.10
   3   2  10   13.20    3.30
  -3   2 -10    5.50    4.60
   3   2  10   13.10    4.80
  -3   2 -10   12.00    5.10
  -3  -2 -10    8.00    4.30
   3  -2  10    9.60    3.20
  -3  -2 -10    7.60    4.50
  -3  -2 -10    9.30    3.60
   3  -2  10    1.40    5.40
  -3   2 -11   47.10    7.80
   3   2  11   53.19    5.30
  -3   2 -11   42.20    6.20
   3   2  11   37.10    5.90
   3  -2  11   29.80    5.80
  -3  -2 -11   57.59    6.60
  -3  -2 -11   46.30    6.90
   3  -2  11   46.20    5.30
  -3  -2 -11   44.50    7.80
  -3   2 -12   -0.10    5.50
  -3   2 -12    3.70    5.00
  -3  -2 -12   -4.20    4.30
   3  -2  12    4.40    5.60
  -3  -2 -12   13.40    4.60
   3  -2  12    4.90    3.40
   3   2  13    6.20    3.50
  -3   2 -13    8.20    5.20
   3  -2  13    5.30    3.70
  -3  -2 -13   15.70    5.10
  -3   3  13   34.80    5.20
   3   3 -13   30.50    5.60
   3  -3 -13   40.40    7.80
  -3  -3  13   31.60    5.10
  -3   3  12    1.20    3.20
   3   3 -12   -4.00    4.80
   3   3 -12   -5.80    5.50
   3  -3 -12   -4.20    4.70
   3  -3 -12    9.40    5.40
  -3  -3  12    0.60    3.20
   3  -3 -12   -0.30    4.40
   3   3 -11   -2.70    4.60
  -3   3  11    3.00    3.40
  -3   3  11   -3.80    5.40
   3   3 -11    3.20    5.30
  -3  -3  11    1.00    3.20
  -3  -3  11    3.90    5.30
   3  -3 -11    5.20    4.80
   3  -3 -11    0.90    3.90
   3   3 -10    7.70    4.80
  -3   3  10    3.30    4.60
  -3   3  10    6.20    3.30
   3   3 -10    5.50    4.90
  -3   3  10    3.40    5.10
  -3  -3  10    4.00    5.30
  -3  -3  10    4.40    3.30
   3  -3 -10    2.00    4.60
   3  -3 -10    4.50    3.40
   3   3  -9   -4.20    2.70
   3   3  -9    1.20    4.60
   3   3  -9   -2.00    4.40
  -3   3   9   -2.80    4.60
  -3   3   9   -3.60    4.70
  -3   3   9   -0.50    3.10
  -3  -3   9   -0.80    4.90
   3  -3  -9    1.10    3.20
  -3  -3   9   -1.60    3.10
   3  -3  -9    3.90    4.50
  -3   3   8   15.80    4.50
  -3   3   8   17.50    4.80
   3   3  -8   13.70    4.20
   3   3  -8   12.60    3.10
   3   3  -8   16.80    4.90
  -3   3   8   15.20    3.00
  -3  -3   8   17.90    5.00
   3  -3  -8   15.60    4.60
   3  -3  -8   16.40    3.20
   3   3  -7   40.90    6.50
   3   3  -7   33.80    5.60
  -3   3   7   31.10    3.80
   3   3  -7   22.40    3.70
  -3   3   7   29.00    6.30
   3   3  -7   23.90    4.90
  -3   3   7   23.10    4.90
   3  -3  -7   31.80    4.20
   3  -3  -7   22.90    4.60
  -3  -3   7   25.80    4.90
   3   3  -6  166.18    8.70
   3   3  -6  129.29   11.10
   3   3  -6  154.38    9.30
  -3   3   6  165.58    9.90
  -3   3   6  158.58   10.10
  -3   3   6  167.28    8.20
   3  -3  -6  155.08    8.20
   3  -3  -6  161.58   12.10
  -3  -3   6  165.88   10.30
  -3   3   5  189.18    9.40
   3   3  -5  190.38   10.30
   3   3  -5  202.38   10.00
  -3   3   5  183.88   11.00
   3   3  -5  182.18   10.30
  -3   3   5  186.28   11.10
   3  -3  -5  179.18    9.50
   3  -3  -5  187.28   11.10
  -3  -3   5  200.38   11.40
  -3  -3   5  211.38   11.40
   3   3  -4   13.00    3.50
  -3   3   4   17.20    3.80
   3   3  -4   16.70    3.00
  -3   3   4   13.30    3.90
   3   3  -4   10.90    3.50
  -3   3   4   14.60    2.30
  -3  -3   4   16.00    4.00
   3  -3  -4   16.50    4.00
  -3  -3   4   13.40    4.50
  -3   3   3   61.89    6.70
  -3   3   3   62.49    4.00
   3   3  -3   58.49    5.90
   3   3  -3   60.09    4.90
  -3   3   3   64.89    6.40
   3   3  -3   61.29    5.30
   3  -3  -3   57.99    6.60
   3  -3  -3   54.79    4.30
  -3  -3   3   59.69    7.10
  -3   3   2   88.99    7.30
   3   3  -2   83.09    6.50
  -3   3   2   89.19    7.00
  -3   3   2   84.19    4.80
   3   3  -2   83.69    5.40
  -3  -3   2   82.29    7.70
   3  -3  -2   82.49    7.20
  -3  -3   2   87.79    7.60
   3  -3  -2   67.69    4.80
   3   3  -1  106.19    7.40
  -3   3   1  106.09    7.80
   3   3  -1  106.79    6.30
   3   3  -1  101.39    6.10
  -3   3   1  105.59    6.10
  -3   3   1   99.39    7.70
   3  -3  -1  104.29    6.00
  -3  -3   1  105.39    8.50
   3   3   0   -4.00    2.40
  -3   3   0   -4.30    3.80
  -3   3   0    1.40    3.50
   3   3   0    1.30    2.80
   3   3   0   -3.90    4.30
   3   3   0    0.70    3.40
  -3  -3   0   -3.00    4.40
   3   3   1  500.55   24.60
  -3   3  -1  525.95   25.20
  -3   3  -1  550.64   25.30
   3   3   1  527.95   25.30
   3  -3   1  553.34   25.30
  -3  -3  -1  527.65   25.70
   3  -3   1  550.24   25.40
   3   3   2   34.30    3.80
   3   3   2   45.90    6.10
   3   3   2   38.90    4.90
  -3   3  -2   38.10    5.90
  -3   3  -2   38.70    4.60
  -3   3  -2   33.50    3.90
   3  -3   2   33.40    6.10
   3  -3   2   31.40    4.30
  -3  -3  -2   36.00    2.70
  -3  -3  -2   36.60    5.10
  -3   3  -3  320.87   15.10
  -3   3  -3  312.27   15.90
   3   3   3  317.17   16.50
   3   3   3  340.17   16.10
  -3   3  -3  320.17   15.90
   3   3   3  335.17   15.10
   3  -3   3  312.47   16.00
   3  -3   3  326.37   16.10
  -3  -3  -3  289.87   17.50
  -3  -3  -3  292.57   14.50
  -3   3  -4    4.70    3.60
   3   3   4   -1.20    2.60
   3   3   4    0.30    4.20
  -3   3  -4   -1.10    2.80
  -3   3  -4   -0.80    4.00
  -3  -3  -4    0.50    5.10
   3  -3   4   -8.90    3.70
   3  -3   4    1.50    4.10
  -3   3  -5   15.90    4.40
   3   3   5   15.80    2.90
   3   3   5   16.00    4.80
  -3   3  -5   17.80    4.00
  -3  -3  -5   13.90    4.80
   3  -3   5   14.80    4.30
   3   3   6   -4.20    4.80
  -3   3  -6    4.10    3.90
  -3   3  -6    1.20    4.00
  -3   3  -6    0.20    4.40
   3   3   6   -0.40    3.00
   3  -3   6    9.70    4.50
  -3  -3  -6   -2.90    4.50
  -3  -3  -6   -0.80    4.50
   3  -3   6    0.60    2.80
  -3   3  -7    3.30    4.20
  -3   3  -7    8.50    4.40
  -3   3  -7   -1.80    4.60
   3   3   7    2.30    5.10
   3   3   7    3.50    3.20
   3  -3   7    7.90    5.00
  -3  -3  -7    0.20    4.20
   3  -3   7    4.70    3.30
  -3  -3  -7    5.30    2.10
  -3  -3  -7    3.30    5.10
   3   3   8    1.40    3.40
   3   3   8    2.40    5.40
  -3   3  -8    1.40    4.90
  -3   3  -8   -0.90    4.60
  -3   3  -8    3.40    4.60
   3  -3   8    6.30    5.40
   3  -3   8    4.20    3.50
  -3  -3  -8    1.10    5.00
  -3  -3  -8   -0.90    5.00
  -3   3  -9   97.39    9.30
   3   3   9   86.49    6.50
   3   3   9   81.59    9.70
  -3   3  -9   85.79    8.80
  -3   3  -9   75.19    9.10
   3  -3   9   78.39   10.10
  -3  -3  -9   93.19    8.70
  -3  -3  -9   72.69    9.10
   3  -3   9   85.29    6.50
  -3   3 -10   23.10    5.70
  -3   3 -10   22.50    5.90
  -3   3 -10   22.40    5.40
   3   3  10   17.40    7.20
   3   3  10   23.40    3.90
  -3  -3 -10   23.00    5.60
  -3  -3 -10   23.60    5.80
   3  -3  10   20.00    4.10
   3  -3  10   15.30    6.80
   3   3  11   12.00    3.80
  -3   3 -11    8.60    5.20
  -3   3 -11   13.10    6.00
  -3  -3 -11    8.00    5.70
   3  -3  11   20.50    7.30
   3  -3  11   14.40    4.30
   3   3  12    2.30    3.70
  -3   3 -12    2.50    6.30
  -3   3 -12   -0.90    5.10
   3  -3  12    1.00    4.10
  -3  -3 -12   -2.80    5.80
   3   4 -11    4.80    5.20
  -3   4  11    3.10    3.90
  -3  -4  11    4.90    4.10
   3   4 -10    4.90    6.20
  -3   4  10    4.50    7.50
  -3   4  10    3.20    3.90
   3  -4 -10    3.00    5.80
  -3  -4  10    7.30    3.90
  -3   4   9   17.70    6.10
  -3   4   9   12.00    3.90
  -3   4   9    5.40    5.50
   3   4  -9   10.90    5.40
  -3  -4   9    7.20    6.30
   3  -4  -9    6.70    3.70
  -3  -4   9   16.10    6.50
   3  -4  -9    8.70    5.50
  -3   4   8    2.20    6.00
   3   4  -8   -5.30    4.30
  -3   4   8    3.30    3.40
  -3   4   8    0.80    5.20
   3   4  -8    0.60    4.90
   3   4  -8    4.30    4.50
  -3  -4   8    7.60    6.00
  -3  -4   8    0.70    5.70
   3  -4  -8   -7.50    3.60
   3  -4  -8   -4.10    4.80
   3   4  -7   -2.30    4.20
  -3   4   7    0.90    5.00
  -3   4   7    5.00    5.20
   3   4  -7   -0.70    4.80
   3   4  -7   -7.60    4.10
  -3   4   7    1.20    3.50
  -3  -4   7   -7.30    5.70
   3  -4  -7   -5.00    5.10
   3  -4  -7   -6.10    3.60
  -3  -4   7    5.80    6.00
  -3   4   6    4.90    4.90
  -3   4   6    5.90    3.20
   3   4  -6    2.90    4.90
   3   4  -6    5.00    4.00
   3   4  -6    1.20    4.50
  -3   4   6    6.30    5.30
  -3  -4   6    6.70    5.50
   3  -4  -6   -0.60    3.40
  -3  -4   6    8.30    6.00
   3  -4  -6    3.20    5.50
   3   4  -5   44.80    6.00
  -3   4   5   33.20    5.90
   3   4  -5   46.50    7.50
   3   4  -5   57.19    7.20
  -3   4   5   49.90    7.90
   3  -4  -5   39.60    4.90
   3  -4  -5   38.70    6.20
  -3  -4   5   47.80    8.70
  -3  -4   5   55.79    9.00
   3   4  -4  244.28   13.60
   3   4  -4  248.08   12.50
  -3   4   4  243.38   14.20
  -3   4   4  247.68   14.00
  -3   4   4  246.28   12.00
   3   4  -4  232.98   13.10
   3  -4  -4  264.77   14.50
  -3  -4   4  252.07   14.70
   3  -4  -4  212.08   12.00
  -3  -4   4  248.28   14.20
  -3   4   3  278.67   15.00
  -3   4   3  251.37   12.80
   3   4  -3  257.67   13.70
  -3   4   3  270.27   14.60
   3   4  -3  251.37   14.10
   3   4  -3  267.27   13.20
  -3  -4   3  272.27   15.40
   3  -4  -3  278.37   15.10
   3  -4  -3  233.18   12.80
  -3  -4   3  269.27   15.00
  -3   4   2    9.10    5.30
   3   4  -2    6.10    3.50
   3   4  -2    3.90    4.10
  -3   4   2    2.80    4.70
  -3   4   2    2.90    3.00
   3   4  -2    3.10    4.20
  -3  -4   2    3.60    5.10
   3  -4  -2    0.80    2.50
  -3  -4   2    2.30    5.30
   3  -4  -2    1.80    6.20
  -3   4   1   66.99    8.10
  -3   4   1   67.19    5.10
   3   4  -1   71.29    7.40
   3   4  -1   56.29    5.50
   3   4  -1   56.69    6.60
  -3  -4   1   72.09    9.20
   3  -4  -1   66.99    4.80
   3  -4  -1   62.39    8.00
   3   4   0    2.10    3.20
   3   4   0    6.60    4.60
   3   4   0    1.00    5.50
  -3   4   0    6.50    4.90
  -3   4   0    2.50    3.00
   3  -4   0    1.70    5.60
  -3  -4   0    2.70    5.40
   3   4   1  181.78    9.70
  -3   4  -1  173.88    9.70
   3   4   1  190.48   11.40
  -3   4  -1  181.18   12.00
   3   4   1  179.58   12.20
  -3   4  -1  189.38   12.00
   3  -4   1  182.58   13.10
   3  -4   1  143.89   12.00
  -3  -4  -1  211.78    9.10
  -3  -4  -1  188.08   12.30
   3   4   2    5.50    5.50
   3   4   2    9.00    4.90
  -3   4  -2   16.20    5.20
  -3   4  -2    6.10    5.50
   3   4   2   10.40    3.20
  -3   4  -2    9.70    3.50
  -3  -4  -2    9.50    5.80
  -3  -4  -2    8.20    2.40
   3  -4   2   14.20    5.30
   3  -4   2    9.90    5.00
   3   4   3   21.80    3.80
  -3   4  -3   25.20    4.20
   3   4   3   20.80    5.20
   3   4   3   21.50    5.90
  -3   4  -3   22.90    5.60
  -3   4  -3   20.80    5.70
   3  -4   3   19.50    5.50
  -3  -4  -3   19.80    6.70
   3  -4   3   29.00    8.40
  -3   4  -4    3.90    5.40
  -3   4  -4    7.20    4.00
   3   4   4    3.30    3.40
   3   4   4    3.30    5.60
  -3   4  -4    1.30    5.80
   3  -4   4   -6.60    5.40
  -3  -4  -4    6.60    6.30
   3  -4   4   17.30    5.40
   3   4   5    3.90    3.40
  -3   4  -5    4.20    5.60
   3   4   5    7.60    5.70
  -3   4  -5    5.00    5.80
  -3   4  -5    7.90    4.30
  -3  -4  -5    0.70    5.90
   3  -4   5    7.50    5.90
   3  -4   5    1.30    5.50
   3   4   6   -2.70    3.50
  -3   4  -6   -2.20    5.70
  -3   4  -6    2.40    6.10
   3   4   6   -0.70    5.90
   3  -4   6    5.50    6.30
   3  -4   6    6.40    5.70
  -3  -4  -6   -1.90    5.60
   3   4   7    5.60    5.90
  -3   4  -7   -1.50    6.00
   3   4   7    6.20    3.80
  -3   4  -7    8.50    6.50
  -3  -4  -7    6.90    5.80
   3  -4   7   20.80    6.00
   3  -4   7    9.70    4.20
  -3  -4  -7   -1.00    5.90
   3  -4   7    3.70    5.90
   3   4   8   10.00    4.50
  -3   4  -8   15.90    7.40
  -3   4  -8   11.80    6.50
  -3  -4  -8   12.70    7.40
   3  -4   8   25.60    7.00
   3  -4   8   18.30    4.50
  -3  -4  -8   12.40    7.20
  -3   4  -9    5.60    5.80
   3   4   9    1.90    3.90
  -3   4  -9    3.30    7.50
   3  -4   9    3.30    7.10
   3  -4   9   -0.30    4.30
  -3  -4  -9    4.30    6.00
  -3   4 -10   -3.20    5.90
   3   4  10    4.90    4.50
  -3  -4 -10   -0.80    6.20
   3  -4  10    1.60    4.80
   3  -4  10    1.40    7.40
   3   5  -7   29.20    6.70
   3   5  -7   22.90    7.50
  -3   5   7   47.00    5.40
  -3   5   7   46.20    8.50
  -3   5   7   32.70    7.30
   3  -5  -7   19.60    6.70
   3   5  -6    8.60    5.80
  -3   5   6   18.20    6.70
   3   5  -6    9.50    4.80
  -3   5   6   10.60    3.90
  -3   5   6    7.40    5.60
   3   5  -6   -2.50    6.20
   3  -5  -6    7.40    6.70
  -3  -5   6    4.60    6.60
   3   5  -5   32.50    6.70
  -3   5   5   29.20    7.10
  -3   5   5   34.20    5.60
   3   5  -5   39.80    6.60
  -3   5   5   41.60    9.00
   3   5  -5   53.69    7.80
  -3  -5   5   51.49    7.30
  -3  -5   5   33.70    7.70
   3  -5  -5   18.20    4.70
   3  -5  -5   24.30    7.20
  -3   5   4    9.50    6.90
   3   5  -4    6.40    5.90
  -3   5   4   12.50    5.60
  -3   5   4   12.70    4.00
   3   5  -4    9.00    4.40
   3   5  -4   21.10    5.80
  -3  -5   4    3.40    6.60
   3  -5  -4   -6.70    6.50
  -3  -5   4   18.90    6.80
   3   5  -3  102.09    7.40
  -3   5   3   87.39   10.40
   3   5  -3   90.19    9.90
  -3   5   3   91.69    6.90
   3   5  -3   86.99    9.10
  -3   5   3   92.39   11.10
  -3  -5   3  106.69   10.80
  -3  -5   3   99.29   10.80
   3  -5  -3   96.69   10.90
   3   5  -2  416.76   18.70
   3   5  -2  357.26   19.90
  -3   5   2  371.86   18.50
   3   5  -2  390.96   19.90
  -3  -5   2  374.66   20.60
   3  -5  -2  376.46   21.20
  -3  -5   2  394.26   21.20
   3  -5  -2  369.76   18.40
   3   5  -1    6.40    4.20
  -3   5   1    1.10    3.80
  -3   5   1    7.60    5.70
   3   5  -1    3.20    5.50
   3  -5  -1    9.10    3.10
  -3  -5   1    5.30    6.50
  -3  -5   1   -1.60    6.00
   3  -5  -1   -8.40    6.40
   3  -5  -1    0.50    6.50
  -3   5   0    6.10    4.10
   3   5   0    9.80    3.90
  -3   5   0    4.10    6.00
   3   5   0   10.70    5.60
   3  -5   0   -6.20    6.50
   3  -5   0   -1.80    6.50
  -3  -5   0    6.00    6.50
  -3   5  -1    8.20    4.50
  -3   5  -1    2.50    6.20
   3   5   1    7.90    3.90
   3   5   1    1.20    5.60
   3  -5   1   -9.00    6.00
  -3  -5  -1   -2.70    6.60
   3  -5   1   -4.20    6.50
  -3   5  -2    5.60    6.60
   3   5   2    6.40    6.80
   3   5   2    1.40    3.90
  -3   5  -2    1.90    4.50
   3  -5   2  -12.80    6.10
   3  -5   2  -10.20    6.50
  -3  -5  -2   -5.00    6.60
  -3   5  -3   20.70    5.00
  -3   5  -3   18.80    7.10
  -3   5  -3   12.60    7.00
   3   5   3   21.90    7.30
   3   5   3   18.90    4.30
   3  -5   3   20.60    6.70
   3  -5   3   12.70    7.00
  -3  -5  -3    5.90    7.40
  -3   5  -4   -7.10    7.60
  -3   5  -4    1.90    6.30
   3   5   4    1.20    3.90
  -3   5  -4    7.20    5.00
   3  -5   4   11.90    6.60
   3  -5   4   -0.10    6.90
  -3  -5  -4   -8.80    9.90
   3   5   5    9.50    4.20
  -3   5  -5   12.40    5.20
  -3   5  -5   10.80    7.10
  -3   5  -5   11.10    8.30
   3  -5   5   21.00    6.70
   3  -5   5    0.70    7.20
  -3   5  -6    4.40    6.80
  -3   5  -6  -13.20    8.90
   3   5   6   -0.10    4.10
   3  -5   6   20.60    6.80
  -3  -5  -6   -3.10    6.80
   4   0 -16    6.90    5.70
  -4   0  16    7.40    2.80
   4   0 -15    1.70    5.40
  -4   0  15   -2.70    2.70
  -4   0  14   48.20    4.60
  -4   0  14   50.39    7.10
   4   0 -14   55.89    7.30
   4   0 -14   45.10    7.40
  -4   0  13    4.70    3.80
  -4   0  13   -1.00    2.40
   4   0 -13    3.70    4.10
   4   0 -13    5.30    4.10
   4   0 -12    5.60    3.90
   4   0 -12    4.80    3.80
  -4   0  12    0.20    2.30
  -4   0  12   -0.10    3.50
   4   0 -11   -1.20    3.20
  -4   0  11   -1.50    2.00
  -4   0  11    0.30    3.20
   4   0 -11   -1.90    3.40
  -4   0  10  729.03   33.00
  -4   0  10  728.23   32.30
   4   0 -10  710.23   33.10
   4   0 -10  741.93   32.70
   4   0 -10  615.44   32.10
  -4   0   9    4.20    3.30
   4   0  -9    4.40    2.80
   4   0  -9    3.30    3.70
  -4   0   9    2.20    2.00
   4   0  -8    7.40    2.80
   4   0  -8    6.50    3.30
  -4   0   8   13.10    3.30
  -4   0   8    8.50    2.00
   4   0  -7   -0.30    2.60
  -4   0   7    1.30    1.90
  -4   0   7    2.10    3.20
   4   0  -7   -2.50    3.00
   4   0  -6  158.28    8.10
  -4   0   6  156.68    7.60
  -4   0   6  146.29    8.70
   4   0  -6  156.38    8.70
  -4   0   6  160.78    7.70
   4   0  -5    1.20    2.60
  -4   0   5    0.20    1.70
  -4   0   5    0.00    2.60
  -4   0   5    0.20    1.60
   4   0  -5    1.60    2.20
  -4   0   4 7890.61  359.36
   4   0  -4 7874.91  359.16
   4   0  -3    3.10    2.40
   4   0  -3    1.90    2.00
  -4   0   3    2.00    2.50
  -4   0   3   -0.60    1.60
   4   0  -2 1677.43   77.19
  -4   0   2 1731.53   77.29
  -4   0   1   -2.50    1.70
  -4   0   1    1.90    1.60
   4   0  -1   -1.20    1.10
   4   0   0  163.68    7.30
   4   0   0  149.29    7.80
   4   0   0  152.18    7.40
  -4   0   0  157.58    7.80
  -4   0   0  162.78    8.70
  -4   0  -1    3.90    2.10
   4   0   1    3.40    1.20
  -4   0  -1    5.30    2.20
   4   0   1    7.70    2.40
  -4   0  -2  351.06   16.30
  -4   0  -2  352.36   16.40
   4   0   2  350.36   15.90
  -4   0  -2  339.17   16.20
   4   0   4  479.15   21.70
  -4   0  -4  492.45   22.30
  -4   0  -4  477.05   22.00
  -4   0  -4  449.16   21.90
   4   0   5    0.30    1.80
  -4   0  -5   -0.90    3.10
   4   0   5    4.10    2.80
  -4   0  -5   -1.90    2.60
   4   0   6  249.08   12.00
  -4   0  -6  248.48   13.10
  -4   0  -6  267.27   12.20
   4   0   6  242.68   13.00
   4   0   8   40.20    5.90
  -4   0  -8   39.30    5.20
   4   0   8   36.60    3.80
  -4   0  -8   39.10    4.00
  -4   0  -9    0.70    3.40
  -4   0  -9    3.60    4.10
  -4   0  -9   -1.40    4.40
   4   0   9    2.50    3.50
   4   0   9   -0.60    2.30
   4   0  10   74.19    7.10
  -4   0 -10   61.69    8.50
  -4   0 -10   82.39    8.20
  -4   0 -10   73.69    7.10
   4   0  10   69.69    5.20
   4   0  11   -3.30    4.00
  -4   0 -11   -1.10    4.50
  -4   0 -11   -3.10    4.40
   4   0  11   -1.50    2.60
  -4   0 -12  307.07   17.70
  -4   0 -12  354.36   17.50
  -4   0 -12  323.77   17.50
   4   0  14   35.50    5.40
  -4   1  15    2.70    2.70
   4   1 -15   -1.00    4.80
  -4  -1  15    0.60    2.50
   4  -1 -15    1.60    5.30
   4   1 -14    2.80    5.20
  -4   1  14   -1.20    2.60
   4   1 -14   -1.30    4.70
  -4  -1  14   -0.50    2.60
   4  -1 -14    1.70    4.80
   4  -1 -14    3.10    4.10
   4   1 -13   -3.60    4.40
  -4   1  13   -2.40    3.70
  -4   1  13   -1.90    2.70
   4   1 -13    1.60    4.50
  -4  -1  13   -1.70    4.10
   4  -1 -13   -0.40    4.00
   4  -1 -13   -4.30    3.90
  -4  -1  13    2.00    2.50
   4   1 -12   72.49    7.30
   4   1 -12   66.79    7.50
  -4   1  12   69.29    4.90
  -4   1  12   68.79    6.70
   4  -1 -12   57.59    5.70
  -4  -1  12   63.99    4.80
  -4  -1  12   53.89    7.10
   4  -1 -12   70.69    7.60
   4  -1 -12   77.49    7.00
  -4   1  11   99.59    6.00
   4   1 -11  104.89    8.30
  -4   1  11  102.99    7.70
   4   1 -11  104.69    7.30
   4  -1 -11   99.89    8.00
   4  -1 -11  104.59    7.30
  -4  -1  11  103.29    6.10
  -4  -1  11   93.19    7.90
   4  -1 -11  118.29    6.60
  -4   1  10   42.10    5.50
  -4   1  10   39.30    3.60
   4   1 -10   38.40    5.40
   4   1 -10   36.90    6.30
  -4  -1  10   43.30    6.30
   4  -1 -10   40.70    4.90
  -4  -1  10   38.20    4.00
   4  -1 -10   44.00    6.00
  -4   1   9    7.90    1.80
   4   1  -9    8.90    3.20
  -4   1   9    5.70    2.50
  -4   1   9    5.80    3.00
   4   1  -9    9.70    3.80
   4  -1  -9    6.00    4.60
  -4  -1   9    7.90    2.40
   4  -1  -9    8.10    2.80
  -4  -1   9    8.20    3.60
  -4   1   8   25.50    3.50
   4   1  -8   25.00    3.90
  -4   1   8   18.30    2.70
  -4   1   8   22.90    4.10
   4   1  -8   19.10    3.40
  -4  -1   8   21.60    2.60
   4  -1  -8   20.60    3.90
   4  -1  -8   24.70    3.80
  -4   1   7  115.19    6.70
  -4   1   7  107.69    7.10
  -4   1   7  110.09    5.60
   4   1  -7  101.29    7.50
   4   1  -7   99.69    6.60
  -4  -1   7  107.79    6.00
   4  -1  -7  110.19    7.40
  -4  -1   7  102.49    7.80
   4  -1  -7  109.69    6.40
  -4   1   6   26.70    4.60
  -4   1   6   22.30    4.40
  -4   1   6   27.90    3.00
   4   1  -6   20.20    4.00
   4   1  -6   29.50    5.10
   4  -1  -6   26.20    3.50
  -4  -1   6   29.20    3.90
  -4  -1   6   25.20    3.10
   4  -1  -6   28.60    4.60
  -4   1   5  192.38    9.90
  -4   1   5  195.28   10.00
   4   1  -5  190.08   10.20
   4   1  -5  194.68    9.60
   4   1  -5  187.38    9.60
  -4   1   5  193.78    9.10
   4  -1  -5  194.68   10.00
   4  -1  -5  195.48    9.40
  -4  -1   5  197.78   10.40
   4   1  -4 3884.91  176.48
  -4   1   4 3957.30  176.48
  -4  -1   4 3896.31  176.58
   4  -1  -4 3849.01  176.38
   4   1  -3 2370.76  110.19
   4   1  -3 2450.75  110.39
  -4   1   3 2375.56  110.49
  -4   1   3 2460.65  110.39
   4   1  -3 2460.25  110.19
  -4  -1   3 2428.76  110.09
   4  -1  -3 2442.26  110.29
  -4  -1   3 2486.05  110.49
  -4   1   2  707.13   31.10
  -4   1   2  695.63   30.80
   4   1  -2  716.33   31.00
  -4   1   2  673.03   31.30
   4   1  -2  651.33   31.00
  -4  -1   2  658.23   31.50
  -4  -1   2  679.13   31.40
   4  -1  -2  687.53   31.00
   4  -1  -2  682.13   31.00
  -4  -1   2  653.13   31.00
  -4   1   1   72.69    5.40
   4   1  -1   79.19    6.20
   4   1  -1   70.19    4.20
   4   1  -1   82.09    4.50
   4  -1  -1   75.09    4.10
  -4  -1   1   74.19    4.70
  -4  -1   1   78.29    5.90
  -4   1   0  170.28    8.20
   4   1   0  134.29    8.50
   4   1   0  146.59    7.30
  -4   1   0  151.88    8.30
  -4  -1   0  144.69    8.50
  -4  -1   0  148.99    7.80
  -4   1  -1   43.50    5.10
   4   1   1   50.59    5.00
  -4   1  -1   53.19    3.60
  -4   1  -1   51.69    4.90
   4   1   1   53.99    3.50
  -4  -1  -1   50.19    5.00
  -4  -1  -1   53.89    4.20
   4  -1   1   51.69    2.80
  -4   1  -2  558.04   26.30
   4   1   2  577.44   26.60
   4   1   2  586.74   26.00
  -4   1  -2  575.94   26.40
  -4   1  -2  582.34   26.20
   4  -1   2  567.24   25.90
  -4  -1  -2  533.55   26.20
  -4  -1  -2  594.44   26.60
   4  -1   2  558.94   26.20
  -4   1  -3   -1.30    2.80
   4   1   3    1.70    1.60
   4   1   3   -2.40    2.80
  -4   1  -3    1.00    2.40
  -4   1  -3   -3.10    2.60
  -4  -1  -3    3.80    2.90
  -4  -1  -3    0.30    1.30
  -4  -1  -3    2.20    2.10
  -4   1  -4  104.89    7.30
   4   1   4  112.39    7.50
   4   1   4  111.79    5.70
  -4   1  -4  109.49    6.70
  -4   1  -4  105.09    7.50
   4  -1   4  115.59    6.70
  -4  -1  -4   94.49    6.20
   4  -1   4  113.09    5.60
  -4  -1  -4  107.19    5.70
  -4  -1  -4  111.19    7.00
  -4   1  -5   12.40    3.30
  -4   1  -5   16.50    3.50
   4   1   5   17.50    2.30
  -4   1  -5   13.90    4.10
   4   1   5   14.20    3.60
  -4  -1  -5   19.20    3.70
  -4  -1  -5   14.90    2.30
   4  -1   5   15.40    3.40
   4  -1   5   13.50    2.10
  -4  -1  -5   17.20    4.00
   4   1   6   15.10    2.30
   4   1   6   11.40    3.60
  -4   1  -6   11.20    3.40
  -4   1  -6   13.40    3.60
  -4   1  -6   12.60    4.30
  -4  -1  -6   10.60    2.40
   4  -1   6   14.10    3.40
  -4  -1  -6   11.80    3.80
   4  -1   6   11.80    2.10
  -4  -1  -6   13.70    2.60
   4   1   7   28.00    4.00
   4   1   7   25.50    3.30
  -4   1  -7   15.60    3.90
  -4   1  -7   21.30    3.80
   4  -1   7   19.90    3.30
   4  -1   7   15.30    3.60
  -4  -1  -7   19.60    4.00
  -4  -1  -7   28.50    4.10
  -4  -1  -7   18.40    4.60
   4   1   8   51.59    4.20
   4   1   8   57.79    6.60
  -4   1  -8   46.70    6.20
  -4   1  -8   48.90    6.60
  -4  -1  -8   42.40    4.90
  -4  -1  -8   61.39    6.80
   4  -1   8   49.60    4.20
   4  -1   8   44.90    6.40
  -4  -1  -8   50.89    5.20
  -4   1  -9   24.60    4.60
  -4   1  -9   15.90    4.30
   4   1   9   17.70    2.80
   4   1   9   12.80    4.20
  -4  -1  -9   12.20    3.50
  -4  -1  -9   30.00    5.30
  -4  -1  -9   15.90    4.20
   4  -1   9   13.80    2.50
   4  -1   9   11.70    4.20
   4   1  10    4.50    4.20
  -4   1 -10   -5.80    4.60
  -4   1 -10    0.90    4.50
   4   1  10    0.80    2.70
   4  -1  10    2.30    4.20
  -4  -1 -10    3.50    3.70
  -4  -1 -10   -4.20    3.20
   4  -1  10    3.40    2.60
  -4  -1 -10    1.70    4.10
  -4   1 -11   10.50    5.00
   4   1  11   14.90    3.10
  -4   1 -11   12.20    5.40
   4   1  11   13.00    4.70
  -4  -1 -11   15.30    4.60
  -4  -1 -11    4.50    4.00
  -4  -1 -11   14.30    4.40
   4  -1  11   12.20    5.00
   4  -1  11   15.50    3.20
   4   1  12   13.80    5.00
   4   1  12   13.10    3.30
  -4   1 -12    8.00    4.90
  -4   1 -12   14.80    5.60
  -4  -1 -12   18.50    4.70
   4  -1  12    7.00    5.30
  -4  -1 -12   10.70    4.70
   4  -1  12    9.00    3.30
  -4   1 -13   12.10    5.30
  -4   1 -13    2.20    5.80
   4   1  13    6.20    3.40
  -4  -1 -13   14.30    5.00
   4  -1  13    3.00    3.20
  -4   1 -14    4.00    5.50
   4   1  14   -2.30    3.30
   4  -1  14    4.30    3.40
  -4  -1 -14    7.60    5.80
   4   2 -15    7.50    5.00
  -4   2  15    2.00    3.20
  -4  -2  15    3.10    2.90
   4  -2 -15   -8.80    5.20
   4  -2 -15    2.30    5.60
  -4   2  14   29.40    4.70
   4   2 -14   19.90    5.20
   4  -2 -14   29.80    5.20
   4  -2 -14   29.60    5.20
  -4  -2  14   20.50    3.40
  -4   2  13    6.20    3.00
   4   2 -13    8.40    4.80
   4   2 -13    5.20    4.80
  -4   2  13    1.80    4.60
   4  -2 -13   17.90    4.70
   4  -2 -13   -1.40    4.60
   4  -2 -13    6.30    4.60
  -4  -2  13    5.00    4.90
  -4  -2  13    6.40    2.90
  -4   2  12    7.50    3.00
   4   2 -12   11.30    4.80
  -4   2  12    5.30    4.50
   4   2 -12    2.70    4.50
   4  -2 -12   11.30    4.60
   4  -2 -12   11.30    4.10
  -4  -2  12   12.00    3.10
  -4  -2  12    6.50    4.50
  -4   2  11   11.60    2.90
   4   2 -11   11.80    4.60
   4   2 -11    7.90    4.40
  -4   2  11   11.60    4.40
   4  -2 -11    2.60    4.20
  -4  -2  11   10.60    2.80
  -4  -2  11    7.70    4.50
   4  -2 -11   11.90    3.80
   4   2 -10   83.69    7.40
   4   2 -10  105.99    8.20
  -4   2  10   85.59    7.10
  -4   2  10   88.79    7.70
  -4   2  10   85.29    5.60
   4  -2 -10   84.89    7.80
  -4  -2  10   90.19    5.70
  -4  -2  10   93.09    8.10
   4  -2 -10   90.79    6.50
   4   2  -9  103.09    7.20
  -4   2   9   95.49    5.80
   4   2  -9  103.89    7.80
  -4   2   9   88.89    7.60
  -4   2   9   94.69    7.30
   4  -2  -9   98.89    6.20
   4  -2  -9   81.99    7.50
  -4  -2   9   98.49    5.90
  -4  -2   9  102.89    8.20
  -4   2   8    7.20    3.50
  -4   2   8    6.70    3.10
  -4   2   8    8.70    2.20
   4   2  -8    8.00    3.50
   4   2  -8   10.90    3.80
  -4  -2   8    9.10    4.00
   4  -2  -8    6.70    3.80
  -4  -2   8    9.20    2.60
   4  -2  -8    8.90    2.60
  -4   2   7   23.80    5.40
   4   2  -7   14.60    3.50
   4   2  -7   12.20    3.70
  -4   2   7   26.40    3.00
  -4   2   7   15.40    3.50
  -4  -2   7   16.60    4.20
   4  -2  -7   24.70    3.60
   4  -2  -7   15.30    3.50
  -4   2   6   26.40    3.00
   4   2  -6   24.90    4.70
  -4   2   6   23.50    3.70
  -4   2   6   19.60    3.60
   4   2  -6   20.40    3.00
   4   2  -6   19.90    3.80
   4  -2  -6   23.80    3.70
  -4  -2   6   21.50    4.10
  -4   2   5 1087.99   49.30
   4   2  -5 1053.99   49.00
  -4   2   5 1046.10   49.20
   4   2  -5 1089.29   48.90
   4   2  -5 1072.89   49.40
   4  -2  -5 1072.39   49.20
  -4  -2   5 1054.69   49.40
   4  -2  -5 1102.39   48.80
  -4   2   4  193.08   10.60
   4   2  -4  185.58    9.80
   4   2  -4  193.78    9.70
  -4   2   4  195.28   10.40
  -4   2   4  195.38    9.20
  -4  -2   4  183.08   10.70
   4  -2  -4  203.38   10.30
   4  -2  -4  196.88    9.40
  -4   2   3  108.69    5.60
  -4   2   3  108.49    7.10
   4   2  -3  109.69    6.50
  -4   2   3  113.09    7.50
   4   2  -3  112.09    6.70
   4   2  -3  116.29    6.30
   4  -2  -3  112.59    5.90
   4  -2  -3  120.19    7.00
  -4  -2   3  112.69    7.70
  -4  -2   3  100.89    8.00
   4   2  -2  412.66   18.60
   4   2  -2  396.36   18.90
  -4   2   2  407.26   18.40
  -4   2   2  379.56   18.90
  -4   2   2  386.36   19.20
   4   2  -2  407.86   18.70
   4  -2  -2  393.96   18.50
  -4  -2   2  406.66   19.40
  -4  -2   2  411.16   19.50
   4  -2  -2  408.26   18.90
   4   2  -1   51.69    4.60
  -4   2   1   64.99    5.80
  -4   2   1   65.79    3.60
  -4   2   1   64.69    5.10
   4   2  -1   65.49    4.10
   4   2  -1   61.29    6.30
   4  -2  -1   54.39    4.10
   4  -2  -1   65.99    4.80
  -4  -2   1   64.59    6.30
   4   2   0  386.86   19.60
  -4   2   0  401.66   18.50
   4   2   0  410.46   18.60
   4   2   0  416.06   18.70
  -4   2   0  391.66   19.30
  -4  -2   0  404.76   19.60
   4  -2   0  418.26   19.00
   4   2   1   61.89    4.20
   4   2   1   52.09    6.30
  -4   2  -1   58.69    3.80
  -4  -2  -1   57.89    6.50
   4  -2   1   64.89    4.90
   4  -2   1   67.59    5.30
  -4   2  -2   13.80    3.20
   4   2   2   19.60    3.10
  -4   2  -2   16.60    2.20
  -4   2  -2   12.80    4.90
   4   2   2   15.70    3.70
   4  -2   2   13.20    3.10
  -4  -2  -2   10.80    3.30
  -4  -2  -2   25.90    4.10
  -4   2  -3   58.49    5.00
   4   2   3   55.19    4.10
  -4   2  -3   49.80    5.80
   4   2   3   57.19    6.60
  -4  -2  -3   44.20    5.70
   4  -2   3   37.80    5.20
  -4  -2  -3   73.39    7.00
   4   2   4   24.60    4.40
  -4   2  -4   18.60    3.30
   4   2   4   21.10    2.70
  -4   2  -4   20.70    3.70
  -4   2  -4    9.60    6.20
   4  -2   4   18.10    3.40
   4  -2   4   12.00    2.30
  -4  -2  -4   21.30    4.20
  -4  -2  -4   13.80    3.20
  -4   2  -5   54.39    6.20
  -4   2  -5   51.79    7.90
   4   2   5   59.79    4.40
   4   2   5   56.99    6.60
  -4   2  -5   60.09    5.80
   4  -2   5   66.29    4.10
  -4  -2  -5   49.60    6.10
  -4  -2  -5   57.69    3.40
  -4  -2  -5   58.49    6.80
  -4   2  -6   36.70    5.80
  -4   2  -6   31.30    5.20
   4   2   6   37.60    6.40
   4   2   6   36.50    4.00
  -4   2  -6   35.70    5.60
  -4  -2  -6   33.80    5.60
  -4  -2  -6   32.40    4.80
   4  -2   6   40.50    3.80
  -4  -2  -6   37.20    3.30
   4  -2   6   43.90    6.00
  -4   2  -7   49.30    6.70
  -4   2  -7   48.80    6.00
   4   2   7   46.70    7.40
   4   2   7   45.10    4.40
  -4   2  -7   38.70    5.60
  -4  -2  -7   42.10    3.90
   4  -2   7   50.59    4.20
  -4  -2  -7   41.50    5.10
  -4  -2  -7   42.90    5.90
   4  -2   7   64.19    7.00
   4   2   8  101.29    6.60
  -4   2  -8  101.99    8.40
  -4   2  -8   99.29    7.50
   4   2   8  112.19    9.30
  -4   2  -8  106.29    8.10
  -4  -2  -8  105.99    6.50
  -4  -2  -8  101.19    9.10
  -4  -2  -8  111.19    7.80
   4  -2   8  111.39    8.90
   4  -2   8  110.79    6.40
  -4   2  -9   63.69    6.70
  -4   2  -9   47.00    7.80
   4   2   9   58.79    5.20
   4   2   9   46.30    8.10
  -4   2  -9   47.40    7.40
   4  -2   9   54.09    5.10
  -4  -2  -9   52.79    6.80
  -4  -2  -9   51.59    8.40
   4  -2   9   63.59    8.90
  -4  -2  -9   64.49    6.20
  -4   2 -10    4.20    5.40
   4   2  10    3.80    5.10
  -4   2 -10   11.30    3.80
  -4   2 -10    1.40    5.00
   4   2  10    7.20    3.20
  -4  -2 -10   12.30    3.70
  -4  -2 -10    2.90    4.60
   4  -2  10    2.90    5.30
  -4  -2 -10    0.80    4.70
   4  -2  10    0.70    3.30
  -4   2 -11   -2.20    5.10
  -4   2 -11   10.40    4.00
  -4   2 -11    0.20    5.50
   4   2  11    4.40    3.60
   4   2  11   -2.40    5.30
   4  -2  11   -1.70    3.30
  -4  -2 -11   -7.50    4.10
  -4  -2 -11    5.00    4.60
   4  -2  11    1.20    5.60
  -4  -2 -11    8.10    4.10
   4   2  12    5.80    3.50
  -4   2 -12   -1.40    5.80
  -4  -2 -12    8.00    4.30
   4  -2  12    1.90    3.60
   4  -2  12    1.90    6.20
  -4  -2 -12   -3.60    4.70
   4   2  13   -0.40    3.60
  -4   2 -13   -1.30    4.90
   4  -2  13   -3.90    5.70
  -4  -2 -13   16.60    5.20
  -4   3  13   81.79    6.40
   4   3 -13   71.89    8.10
   4  -3 -13   82.29    8.70
  -4  -3  13   76.29    6.30
   4   3 -12    8.70    6.50
   4   3 -12   -6.70    5.20
  -4   3  12   -1.50    3.40
  -4   3  12   -7.70    5.60
   4  -3 -12    6.20    4.80
  -4  -3  12    0.00    3.20
   4  -3 -12   -3.00    4.30
  -4   3  11    8.90    5.30
   4   3 -11   13.30    5.20
  -4   3  11   11.60    4.60
   4   3 -11   13.40    4.80
  -4   3  11   14.30    3.30
  -4  -3  11   13.70    3.40
  -4  -3  11   18.20    5.70
   4  -3 -11   13.90    4.10
   4  -3 -11   12.30    4.90
  -4   3  10    0.50    4.60
  -4   3  10    0.00    3.20
   4   3 -10   -1.10    4.30
   4   3 -10   -3.10    4.70
  -4   3  10   -0.10    5.20
  -4  -3  10    2.70    5.10
   4  -3 -10   -1.10    4.70
   4  -3 -10   -1.50    3.50
  -4  -3  10   -3.50    3.00
  -4   3   9    0.60    3.00
   4   3  -9    0.50    4.50
   4   3  -9    1.70    4.10
  -4   3   9    3.10    4.40
  -4   3   9   -3.10    4.80
  -4  -3   9    1.10    3.20
  -4  -3   9    6.80    5.10
   4  -3  -9    1.10    3.10
   4  -3  -9    2.50    4.50
   4   3  -8   56.19    6.40
  -4   3   8   49.40    6.90
  -4   3   8   55.69    4.60
   4   3  -8   49.50    7.50
   4   3  -8   49.20    6.00
  -4   3   8   45.20    7.40
   4  -3  -8   53.29    7.40
   4  -3  -8   51.39    5.10
  -4  -3   8   45.60    7.90
   4   3  -7  261.67   13.10
   4   3  -7  262.07   13.50
  -4   3   7  264.47   12.60
  -4   3   7  251.17   14.00
   4   3  -7  257.97   13.20
  -4   3   7  263.17   14.30
   4  -3  -7  258.87   12.80
   4  -3  -7  262.57   14.20
  -4  -3   7  269.27   14.50
  -4   3   6  139.89   11.60
   4   3  -6  157.88    9.30
  -4   3   6  171.08   10.20
   4   3  -6  165.68    9.20
  -4   3   6  158.98    8.40
   4  -3  -6  175.58    8.50
  -4  -3   6  162.18   10.30
   4  -3  -6  169.18   10.00
  -4   3   5    5.90    3.90
   4   3  -5    3.70    3.10
  -4   3   5    7.80    2.40
   4   3  -5    3.70    3.30
   4   3  -5    1.60    2.90
  -4   3   5    8.10    4.10
   4  -3  -5    1.00    3.90
   4  -3  -5    3.70    2.50
  -4  -3   5    6.50    4.30
  -4  -3   5    4.00    4.60
  -4   3   4    0.80    3.50
  -4   3   4    5.50    2.00
   4   3  -4    3.20    2.80
   4   3  -4    0.80    3.00
   4   3  -4    0.80    3.10
  -4   3   4    1.20    4.00
  -4  -3   4   -3.40    4.00
   4  -3  -4   -2.20    2.30
   4  -3  -4    3.40    3.80
   4   3  -3   64.39    5.50
   4   3  -3   64.69    5.10
  -4   3   3   67.79    6.40
  -4   3   3   64.69    4.20
   4   3  -3   60.79    5.90
  -4   3   3   63.79    6.90
   4  -3  -3   69.79    6.50
  -4  -3   3   64.69    7.40
  -4  -3   3   68.49    7.10
   4  -3  -3   59.39    4.50
   4   3  -2    1.90    3.20
  -4   3   2    4.50    3.60
  -4   3   2    4.10    3.80
   4   3  -2   -2.70    2.70
   4   3  -2    2.80    2.60
   4  -3  -2   -3.40    2.10
   4  -3  -2    4.70    4.00
  -4  -3   2   -2.20    4.20
  -4  -3   2   -0.60    4.50
  -4   3   1  132.49    8.30
  -4   3   1  128.49    6.50
   4   3  -1  134.79    7.10
   4   3  -1  126.39   12.80
   4   3  -1  125.19    8.10
   4   3  -1  117.99    6.90
  -4   3   1  126.19    8.50
   4  -3  -1  102.49    8.20
   4  -3  -1  129.69    6.90
  -4  -3   1  118.49    9.00
   4   3   0   -3.30    4.80
  -4   3   0    3.00    4.20
  -4   3   0    1.90    2.00
  -4   3   0    2.20    3.70
   4   3   0    4.20    2.60
   4   3   0   -0.10    2.60
   4   3   0    6.80    3.70
   4  -3   0    3.80    3.60
   4  -3   0    0.10    4.00
  -4  -3   0   -0.60    4.50
  -4   3  -1 1238.18   55.89
  -4   3  -1 1209.28   55.79
  -4   3  -1 1252.47   55.29
   4   3   1 1209.68   55.79
   4   3   1 1161.08   56.19
   4   3   1 1196.18   55.39
   4  -3   1 1215.18   55.79
   4  -3   1 1277.67   55.89
  -4  -3  -1 1189.18   56.19
   4   3   2   15.40    4.50
  -4   3  -2   17.40    3.80
  -4   3  -2   13.50    3.50
  -4   3  -2   18.20    4.70
   4   3   2   20.40    2.80
   4  -3   2   20.60    4.20
  -4  -3  -2   22.40    5.10
   4  -3   2    9.20    3.80
  -4  -3  -2   10.70    1.50
  -4   3  -3   33.20    4.20
   4   3   3   34.10    4.00
  -4   3  -3   35.20    6.30
   4   3   3   32.40    5.00
  -4   3  -3   33.00    6.00
  -4  -3  -3   33.90    5.50
   4  -3   3   28.70    4.50
   4  -3   3   25.30    4.40
   4   3   4   -2.50    4.20
  -4   3  -4    0.70    3.80
  -4   3  -4    2.00    4.30
   4   3   4    2.20    2.70
   4  -3   4    3.50    4.10
  -4  -3  -4    5.00    4.70
  -4  -3  -4   -1.40    4.10
  -4   3  -5    1.80    4.60
  -4   3  -5    1.50    4.10
   4   3   5    1.40    2.90
   4   3   5   -0.30    4.90
  -4  -3  -5   -2.20    4.20
   4  -3   5    0.50    4.50
  -4  -3  -5   -2.30    4.80
  -4   3  -6   25.60    5.00
  -4   3  -6   20.30    4.50
   4   3   6   18.10    5.30
   4   3   6   25.80    3.50
  -4   3  -6   20.60    4.70
  -4  -3  -6   20.20    4.40
   4  -3   6   26.60    4.40
  -4  -3  -6   21.80    5.30
  -4   3  -7   16.10    5.30
  -4   3  -7   22.90    4.90
  -4   3  -7   20.90    5.00
   4   3   7   20.40    3.70
   4   3   7   24.00    5.60
   4  -3   7   33.90    4.70
   4  -3   7   31.10    5.50
  -4  -3  -7   17.60    5.50
  -4  -3  -7   16.40    5.10
  -4   3  -8   13.00    5.00
  -4   3  -8   11.20    5.20
  -4   3  -8   16.80    5.20
   4   3   8   15.60    3.80
   4   3   8   14.90    5.70
   4  -3   8   15.40    5.80
   4  -3   8   18.50    3.80
  -4  -3  -8   14.50    5.20
  -4  -3  -8   15.00    5.40
  -4   3  -9    8.20    5.40
   4   3   9   13.30    5.80
   4   3   9    6.10    3.60
  -4   3  -9   14.70    5.60
  -4   3  -9   10.60    5.20
   4  -3   9   12.20    6.70
  -4  -3  -9   10.10    5.20
  -4  -3  -9    7.80    5.10
   4  -3   9   13.90    3.90
   4   3  10    0.40    3.80
  -4   3 -10    7.20    6.10
  -4   3 -10    0.90    6.40
  -4   3 -10   -0.80    6.00
   4  -3  10    2.90    4.10
   4  -3  10    2.80    7.00
  -4  -3 -10    7.30    5.50
  -4   3 -11   33.60    6.70
   4   3  11   26.30    4.20
  -4   3 -11   23.30    6.00
  -4  -3 -11   19.30    6.00
   4  -3  11   12.30    7.30
   4  -3  11   25.40    4.40
  -4   3 -12    1.60    6.20
  -4   3 -12    0.00    5.70
   4   3  12   -1.70    3.80
   4  -3  12   -0.80    4.40
  -4   4  11   14.70    5.40
   4   4 -11   17.80    5.80
  -4   4  11   15.40    5.30
   4  -4 -11   19.60    7.50
  -4  -4  11   21.00    3.90
  -4   4  10    4.70    3.70
  -4   4  10    4.80    6.50
  -4  -4  10    0.30    5.80
   4  -4 -10    1.00    4.20
   4  -4 -10    2.50    5.60
  -4   4   9  114.59    9.70
  -4   4   9  121.19   10.70
   4   4  -9  121.39    9.70
  -4   4   9  113.69    7.50
   4  -4  -9  100.69   10.50
   4  -4  -9  112.89    7.90
  -4  -4   9  121.29   11.40
  -4  -4   9  111.09   11.00
   4   4  -8   -2.30    4.90
  -4   4   8   -1.50    3.30
  -4   4   8    7.90    5.10
  -4   4   8    3.40    5.70
   4   4  -8   -2.10    4.20
   4  -4  -8   -7.60    5.00
   4  -4  -8   -4.30    3.70
  -4  -4   8   -3.10    5.80
  -4  -4   8   -0.80    6.10
  -4   4   7    3.70    5.00
   4   4  -7    0.10    4.00
  -4   4   7   -2.00    3.40
   4   4  -7   -1.40    4.80
   4   4  -7   -5.10    4.40
  -4   4   7   -3.70    4.80
  -4  -4   7   -2.10    5.60
   4  -4  -7   -4.00    3.50
   4  -4  -7   -5.50    4.80
  -4  -4   7   -8.70    5.70
  -4   4   6   52.49    8.60
   4   4  -6   47.30    6.60
   4   4  -6   55.29    7.40
   4   4  -6   45.70    7.20
  -4   4   6   58.99    8.40
  -4   4   6   54.89    4.90
   4  -4  -6   56.99    5.20
   4  -4  -6   54.49    8.50
  -4  -4   6   57.39    7.30
  -4  -4   6   51.89    8.90
  -4   4   5  465.85   21.90
  -4   4   5  463.15   23.60
  -4   4   5  457.85   23.40
   4   4  -5  482.05   22.90
   4   4  -5  472.75   22.40
   4   4  -5  457.15   22.80
   4  -4  -5  457.75   22.10
  -4  -4   5  470.15   23.80
  -4  -4   5  473.55   23.90
   4  -4  -5  500.55   23.60
   4   4  -4  256.77   13.40
  -4   4   4  247.08   14.20
  -4   4   4  258.37   14.50
   4   4  -4  255.47   12.70
   4   4  -4  257.07   13.50
  -4   4   4  243.08   12.30
   4  -4  -4  249.48   14.50
  -4  -4   4  252.97   14.90
  -4  -4   4  247.48   14.40
   4  -4  -4  227.28   12.50
  -4   4   3   16.60    5.20
   4   4  -3   10.70    3.70
   4   4  -3   16.90    4.20
   4   4  -3   29.20    6.60
  -4   4   3   14.40    5.00
  -4   4   3   13.70    2.90
   4  -4  -3   10.40    3.20
  -4  -4   3   10.40    5.60
   4  -4  -3   10.40    5.60
  -4  -4   3   17.30    5.50
   4   4  -2    2.30    3.60
  -4   4   2    5.20    2.90
   4   4  -2    6.00    4.40
   4   4  -2    9.70    3.80
  -4   4   2    4.00    4.90
  -4  -4   2    6.70    5.30
  -4  -4   2   -2.20    5.30
   4  -4  -2   -2.10    2.60
   4  -4  -2   -4.80    5.40
   4   4  -1  159.08   10.40
  -4   4   1  176.28   10.90
  -4   4   1  173.18    8.60
   4   4  -1  157.48    8.90
   4   4  -1  168.68    9.60
   4  -4  -1  125.69   11.00
  -4  -4   1  176.38   12.10
   4  -4  -1  148.29    8.60
   4   4   0    8.00    5.60
  -4   4   0    2.80    5.10
  -4   4   0    6.40    3.00
   4   4   0    9.30    4.80
   4   4   0    3.70    3.50
   4  -4   0    2.20    4.90
  -4  -4   0    4.30    5.40
  -4   4  -1   57.99    5.40
  -4   4  -1   63.89    8.50
  -4   4  -1   46.20    8.70
   4   4   1   55.99    7.60
   4   4   1   55.39    5.40
   4   4   1   56.49    8.50
   4  -4   1   54.19    7.90
  -4  -4  -1   54.49    8.70
   4  -4   1   51.89    8.50
  -4   4  -2    8.50    5.90
  -4   4  -2   11.00    5.40
  -4   4  -2   11.60    3.70
   4   4   2   10.20    3.30
   4   4   2    7.70    5.60
   4  -4   2    5.70    6.50
   4  -4   2   11.20    5.10
  -4  -4  -2    3.60    6.00
  -4   4  -3   21.60    4.00
  -4   4  -3   19.40    5.30
   4   4   3   16.90    3.80
  -4   4  -3   19.30    6.10
   4   4   3   13.80    6.00
   4  -4   3   15.20    5.70
   4  -4   3   19.10    5.50
  -4  -4  -3   16.60    6.70
   4   4   4    1.60    5.70
  -4   4  -4    4.50    5.50
  -4   4  -4    7.90    6.00
  -4   4  -4    5.00    4.00
   4   4   4    5.30    3.50
  -4  -4  -4    3.60    6.20
   4  -4   4   14.20    8.50
   4  -4   4    3.80    5.60
  -4   4  -5   38.60    6.80
  -4   4  -5   34.00    6.40
   4   4   5   27.70    6.30
   4   4   5   29.20    5.00
  -4  -4  -5   32.60    6.80
   4  -4   5   51.19    8.80
   4  -4   5   14.00    6.10
  -4   4  -6    7.30    6.00
  -4   4  -6    2.00    6.20
   4   4   6    3.20    3.70
   4   4   6    3.70    5.90
   4  -4   6   -1.20    5.70
   4  -4   6   13.90    5.80
  -4  -4  -6   -1.60    5.80
  -4   4  -7   71.89   11.40
   4   4   7   37.90    7.40
   4   4   7   63.19    6.20
  -4   4  -7   56.19    9.50
  -4  -4  -7   39.80    8.00
  -4  -4  -7   41.30    7.10
   4  -4   7   67.09    6.60
   4  -4   7   76.09   10.20
   4  -4   7   72.89    9.70
  -4   4  -8   16.40    8.50
   4   4   8   18.30    4.90
  -4   4  -8   23.40    7.70
  -4  -4  -8   19.80    7.60
   4  -4   8   33.30    4.90
   4  -4   8   32.00    7.40
  -4   4  -9    5.50    8.20
   4   4   9    6.60    4.10
  -4   4  -9    2.40    6.50
  -4  -4  -9    8.90    6.00
   4  -4   9   10.40    7.40
   4  -4   9   11.10    4.70
   4   4  10   -0.90    4.20
  -4  -4 -10    0.70    6.40
   4  -4  10    2.90    4.80
  -4   5   7   59.99    5.90
  -4   5   7   56.29    9.20
  -4   5   7   54.09    8.00
   4   5  -7   59.59    7.10
   4  -5  -7   61.29   10.80
  -4   5   6   17.80    6.90
   4   5  -6   -0.60    5.80
  -4   5   6    9.40    3.90
  -4   5   6    6.70    5.70
   4   5  -6   12.00    6.20
   4  -5  -6   -4.70    6.50
   4   5  -5   19.90    5.60
   4   5  -5    5.40    5.80
  -4   5   5   11.90    5.80
  -4   5   5   11.60    3.70
   4   5  -5    2.40    4.60
  -4   5   5    8.10    6.40
   4  -5  -5    6.90    6.80
  -4  -5   5   18.00    6.70
   4   5  -4   26.50    6.30
  -4   5   4   35.40    4.50
  -4   5   4   32.90    7.10
   4   5  -4   39.60    7.60
   4   5  -4   27.00    4.70
  -4   5   4   31.20    6.10
  -4  -5   4   21.70    6.50
  -4  -5   4   30.40    7.40
   4  -5  -4   24.50    6.90
  -4   5   3   10.60    3.80
   4   5  -3    1.50    5.60
   4   5  -3    2.20    5.80
   4   5  -3    2.00    4.30
  -4   5   3   17.30    6.90
  -4   5   3    9.30    5.70
   4  -5  -3   -9.30    6.60
  -4  -5   3    3.10    6.50
  -4  -5   3   11.80    6.70
   4   5  -2   61.29    8.70
  -4   5   2   54.79    5.70
   4  -5  -2   34.50    7.50
  -4  -5   2   76.49   10.50
   4  -5  -2   44.40    5.60
  -4  -5   2   60.79    9.70
   4   5  -1   19.40    5.80
  -4   5   1   20.70    4.20
  -4   5   1   15.40    6.20
   4   5  -1   14.50    4.20
   4  -5  -1   23.10    6.70
  -4  -5   1   20.80    6.70
  -4  -5   1   23.00    6.50
   4  -5  -1    9.90    7.10
   4  -5  -1   23.30    4.60
  -4   5   0   34.50    4.50
  -4   5   0   31.60    6.40
   4   5   0   32.00    4.40
  -4  -5   0   35.10    7.10
   4  -5   0   30.90    7.50
   4  -5   0   30.80    4.80
  -4   5  -1    4.40    6.50
   4   5   1    4.30    3.90
  -4   5  -1   11.20    4.40
   4   5   1    7.50    6.70
   4  -5   1   -2.60    6.80
  -4  -5  -1    4.60    6.70
   4   5   2    6.20    4.10
  -4   5  -2    2.40    6.40
   4   5   2    6.60    8.40
  -4   5  -2  -10.80    7.70
  -4   5  -2    7.70    4.50
   4  -5   2   -1.70    6.90
   4  -5   2    3.80    6.60
  -4  -5  -2    7.20    7.20
   4   5   3    8.50    4.20
  -4   5  -3    9.50    7.30
  -4   5  -3   11.30    4.80
  -4   5  -3   10.90    6.90
   4  -5   3    8.20    7.20
   4  -5   3   33.40    7.10
  -4  -5  -3    9.80    9.20
   4   5   4    2.10    4.20
  -4   5  -4   -4.60    4.90
  -4   5  -4   -5.60    7.30
  -4   5  -4   -4.20    6.40
   4  -5   4  -14.20    7.50
  -4  -5  -4  -10.90    6.20
   4  -5   4    2.80    6.50
  -4   5  -5   -6.30    8.30
   4   5   5    4.30    4.20
  -4   5  -5   -3.50   11.80
  -4  -5  -5    4.50    6.50
   4  -5   5    2.20    7.30
   4  -5   5   11.90    6.70
  -4   5  -6    5.40    8.80
   4   5   6    2.10    4.30
  -4   5  -6   -3.80    6.80
   4  -5   6    5.40    8.20
  -4  -5  -6    5.20    6.10
   4  -5   6   13.60    7.00
   5   0 -16    0.60    5.60
  -5   0  16   -2.80    2.70
  -5   0  15   -0.80    2.60
   5   0 -15    0.70    4.50
  -5   0  14   25.50    4.60
   5   0 -14   25.60    5.00
  -5   0  14   32.40    3.90
   5   0 -14   36.10    5.10
   5   0 -13   -0.80    4.20
  -5   0  13   -1.00    2.40
  -5   0  13    1.80    3.70
   5   0 -13    4.10    4.00
   5   0 -12  133.49    9.40
   5   0 -12  152.38    8.80
  -5   0  12  133.69    7.40
  -5   0  12  132.89    9.00
  -5   0  11    1.20    3.20
   5   0 -11    2.60    3.40
   5   0 -11    0.90    3.50
  -5   0  11    0.20    2.00
  -5   0  10 1756.72   79.49
  -5   0  10 1724.13   78.79
   5   0 -10 1707.53   79.09
   5   0 -10 1759.92   79.49
   5   0  -9   -1.40    3.30
  -5   0   9   -0.40    3.20
  -5   0   9    0.20    2.00
   5   0  -9   -0.70    2.80
  -5   0   8  450.85   20.70
   5   0  -8  434.86   21.50
  -5   0   8  462.15   21.60
   5   0  -8  445.86   21.10
  -5   0   7   -1.40    3.10
   5   0  -7   -0.60    3.10
   5   0  -7   -1.30    2.60
  -5   0   7    0.30    1.60
  -5   0   7    1.50    2.00
  -5   0   6   17.00    3.10
  -5   0   6   17.90    2.80
   5   0  -6   20.20    3.20
  -5   0   6   20.70    3.30
  -5   0   5    0.10    1.70
   5   0  -5    0.40    2.60
  -5   0   5    0.00    1.50
   5   0  -5   -0.50    2.10
  -5   0   5    1.40    2.60
   5   0  -4  516.45   24.50
   5   0  -4  544.85   24.30
  -5   0   4  515.95   24.20
  -5   0   4  533.05   24.10
  -5   0   4  527.25   24.60
  -5   0   3    1.90    2.50
   5   0  -3    0.80    2.40
   5   0  -3    2.40    1.90
   5   0  -2  854.81   38.50
  -5   0   2  847.02   38.70
   5   0  -2  845.92   38.70
   5   0  -1    0.30    1.30
   5   0  -1    4.20    1.50
  -5   0   1   -4.80    2.30
   5   0   0   24.10    2.60
  -5   0   0   22.90    3.70
   5   0   0   14.60    2.30
   5   0   0   20.20    2.00
   5   0   1    3.80    2.30
  -5   0  -1    2.70    2.30
   5   0   1    0.10    1.30
  -5   0  -2  481.75   21.60
   5   0   2  474.35   21.20
  -5   0  -2  453.35   21.80
  -5   0  -2  450.05   21.40
   5   0   3    0.90    2.60
   5   0   3    1.00    1.40
  -5   0  -3   -0.30    2.10
  -5   0  -3    1.20    2.50
  -5   0  -4   23.80    3.20
   5   0   4   19.70    3.20
  -5   0  -4   18.90    3.70
   5   0   4   18.00    2.70
   5   0   5    4.20    3.00
  -5   0  -5   -0.70    3.30
  -5   0  -5    1.70    2.60
   5   0   5   -0.20    1.80
  -5   0  -6  352.56   17.10
   5   0   6  341.17   16.10
  -5   0  -6  343.67   16.60
  -5   0  -7    1.90    3.40
  -5   0  -7   -0.80    3.00
   5   0   7    2.40    3.20
  -5   0  -7    5.20    3.50
   5   0   7   -1.80    1.90
   5   0   8   16.80    3.70
  -5   0  -8   21.70    4.30
  -5   0  -8   16.90    4.50
   5   0   8   13.50    2.30
  -5   0  -8   18.90    3.70
  -5   0  -9   -5.50    5.70
  -5   0  -9   -0.70    3.70
   5   0   9   -0.30    2.20
  -5   0  -9    5.30    4.20
   5   0   9   -2.50    3.60
  -5   0 -10   25.30    4.60
   5   0  10   23.00    4.50
   5   0  10   25.40    4.20
  -5   0 -10   40.60    8.00
  -5   0 -10   25.60    5.20
  -5   0 -11    1.30    4.90
   5   0  11   -2.40    4.30
   5   0  11    1.50    2.90
  -5   0 -11    1.60    4.80
  -5   0 -12  351.96   19.90
   5   0  12  342.97   19.60
  -5   0 -12  380.46   19.00
  -5   0 -12  426.56   19.70
   5   0  14    5.10    3.70
  -5   0 -14   12.50    5.40
  -5   1  16    0.30    2.60
  -5  -1  16    0.70    2.60
  -5   1  15   -0.90    2.70
   5   1 -15    0.10    4.80
   5  -1 -15   -2.30    5.00
  -5  -1  15    2.20    2.60
   5   1 -14    8.40    4.90
  -5   1  14    5.40    2.70
   5   1 -14    7.60    4.70
  -5  -1  14    5.00    2.50
   5  -1 -14   12.60    4.60
   5  -1 -14    3.80    4.30
   5   1 -13   10.80    4.70
   5   1 -13   17.90    4.70
  -5   1  13    7.80    4.00
  -5   1  13   11.00    2.80
   5  -1 -13    5.10    4.00
   5  -1 -13    5.00    3.20
  -5  -1  13   13.40    4.30
  -5  -1  13    9.30    2.70
   5  -1 -13   10.00    4.30
   5   1 -12   13.00    4.40
  -5   1  12    9.60    3.70
  -5   1  12   10.40    2.60
   5   1 -12    6.50    3.90
   5  -1 -12   12.60    4.10
  -5  -1  12   13.80    2.80
   5  -1 -12   12.20    3.80
  -5  -1  12   14.10    4.40
  -5   1  11   28.00    4.10
   5   1 -11   31.70    5.50
  -5   1  11   27.40    3.50
   5   1 -11   35.50    6.40
   5  -1 -11   37.60    5.10
   5  -1 -11   29.00    4.50
  -5  -1  11   30.60    4.00
  -5  -1  11   30.90    4.60
   5   1 -10   87.29    6.80
  -5   1  10   91.29    6.90
  -5   1  10   90.29    5.20
   5   1 -10   85.99    7.30
  -5  -1  10   86.69    7.40
   5  -1 -10   89.59    6.20
   5  -1 -10   95.79    7.20
  -5  -1  10   81.89    5.50
  -5   1   9    2.50    2.50
  -5   1   9    6.20    3.00
  -5   1   9    6.30    1.90
   5   1  -9    5.00    3.50
   5   1  -9    4.30    3.00
  -5  -1   9    5.00    2.30
   5  -1  -9    6.30    2.70
  -5  -1   9    4.40    3.50
   5  -1  -9    7.50    5.10
   5   1  -8    2.20    2.80
  -5   1   8    3.20    2.90
   5   1  -8    3.50    3.30
  -5   1   8    0.90    2.60
  -5   1   8    2.40    1.80
   5  -1  -8    3.30    3.10
  -5  -1   8   -0.20    2.20
   5  -1  -8    4.90    2.60
  -5   1   7  124.39    7.50
   5   1  -7  128.39    8.20
   5   1  -7  128.09    7.30
  -5   1   7  126.89    6.50
  -5   1   7  120.29    7.80
  -5  -1   7  129.79    6.60
   5  -1  -7  124.79    8.10
  -5  -1   7  133.39    8.40
   5  -1  -7  122.29    7.00
  -5   1   6  113.19    7.00
   5   1  -6  105.89    6.60
  -5   1   6  111.19    5.80
   5   1  -6  111.39    7.40
  -5   1   6  116.59    7.00
   5  -1  -6  112.59    7.40
  -5  -1   6  119.89    7.80
   5   1  -5    7.50    2.50
  -5   1   5   10.10    2.50
   5   1  -5    6.00    2.90
   5   1  -5    5.90    3.00
  -5   1   5    7.50    1.40
  -5   1   5    9.10    2.70
   5  -1  -5   10.30    3.40
   5  -1  -5    5.20    2.60
  -5  -1   5    6.00    3.10
  -5   1   4 1794.92   80.49
  -5   1   4 1687.33   80.09
  -5   1   4 1770.42   80.39
   5   1  -4 1759.82   80.29
   5   1  -4 1781.52   80.59
   5   1  -4 1782.32   80.29
   5  -1  -4 1740.53   80.29
  -5  -1   4 1808.72   80.59
  -5  -1   4 1880.81   80.19
   5  -1  -4 1705.73   80.39
   5   1  -3  341.37   16.00
  -5   1   3  351.06   15.70
   5   1  -3  345.57   16.00
  -5   1   3  337.47   16.30
   5   1  -3  321.87   16.50
  -5   1   3  346.87   16.00
   5  -1  -3  342.47   15.90
   5  -1  -3  328.67   16.10
  -5  -1   3  380.36   15.80
  -5  -1   3  327.57   16.50
  -5   1   2 1081.79   49.70
  -5   1   2 1138.59   49.80
   5   1  -2 1081.89   49.80
  -5   1   2 1080.99   50.09
   5   1  -2 1134.59   49.80
  -5  -1   2 1110.59   50.19
   5  -1  -2 1070.19   49.80
  -5  -1   2 1125.99   49.80
   5  -1  -2 1050.19   49.80
  -5  -1   2 1101.79   50.29
   5   1  -1  577.64   25.80
   5   1  -1  578.14   25.90
  -5   1   1  564.14   26.20
   5   1  -1  563.34   26.50
   5  -1  -1  548.15   25.80
  -5  -1   1  572.24   26.40
  -5  -1   1  560.64   25.90
   5   1   0   31.10    5.10
   5   1   0   36.10    3.00
  -5   1   0   25.20    5.00
   5   1   0   36.00    2.50
  -5  -1   0   34.00    3.50
  -5  -1   0   34.80    4.80
  -5   1  -1   -3.20    2.80
  -5   1  -1    5.30    1.50
   5   1   1    2.70    1.60
  -5   1  -1    3.20    2.70
   5   1   1    1.10    2.80
  -5  -1  -1    3.90    2.00
  -5  -1  -1    4.80    2.80
   5   1   2    5.10    1.70
  -5   1  -2    2.10    2.10
  -5   1  -2    0.60    2.50
  -5   1  -2   -0.20    2.90
   5   1   2    0.20    3.00
  -5  -1  -2    2.30    2.10
  -5  -1  -2    5.00    2.90
   5   1   3    0.40    1.70
  -5   1  -3   -1.30    3.10
  -5   1  -3   -0.10    2.30
   5   1   3    0.60    3.00
  -5   1  -3   -1.20    2.60
  -5  -1  -3    1.00    2.30
  -5  -1  -3    1.20    3.10
  -5  -1  -3    2.10    1.40
   5   1   4  117.09    6.30
   5   1   4  121.49    8.20
  -5   1  -4  125.69    7.30
  -5   1  -4  115.19    7.30
  -5   1  -4  116.49    8.40
  -5  -1  -4  119.19    6.40
  -5  -1  -4  122.49    7.70
   5  -1   4  119.49    6.10
   5  -1   4  121.39    7.30
  -5  -1  -4  119.69    6.80
  -5   1  -5   34.20    4.60
   5   1   5   35.70    3.50
  -5   1  -5   44.40    5.50
  -5   1  -5   29.40    3.70
   5   1   5   26.10    4.20
   5  -1   5   38.30    5.30
  -5  -1  -5   22.80    4.00
  -5  -1  -5   33.10    4.40
  -5  -1  -5   36.00    5.90
   5  -1   5   36.00    3.30
  -5   1  -6  268.77   13.80
  -5   1  -6  248.98   13.40
  -5   1  -6  310.97   14.60
   5   1   6  268.77   12.80
   5   1   6  273.47   14.00
   5  -1   6  272.37   12.70
  -5  -1  -6  265.57   13.00
  -5  -1  -6  243.88   13.00
   5  -1   6  258.57   13.80
  -5  -1  -6  277.07   14.10
  -5   1  -7   11.90    3.90
   5   1   7   13.30    3.80
  -5   1  -7    7.60    3.50
   5   1   7    9.60    2.30
  -5  -1  -7   10.00    4.10
   5  -1   7    7.90    2.10
  -5  -1  -7   10.00    3.00
   5  -1   7    8.40    3.70
  -5  -1  -7   16.60    2.80
   5   1   8   27.60    3.80
  -5   1  -8   16.00    6.80
   5   1   8   26.40    4.30
  -5   1  -8   30.70    4.30
   5  -1   8   25.90    3.70
  -5  -1  -8   35.60    4.80
   5  -1   8   26.10    4.40
  -5  -1  -8   23.60    3.90
  -5  -1  -8   27.50    4.40
  -5   1  -9   10.30    4.30
   5   1   9   12.70    2.70
   5   1   9   11.90    4.20
  -5   1  -9   13.40    4.70
  -5  -1  -9   11.20    4.70
   5  -1   9   13.30    2.70
  -5  -1  -9   13.00    4.40
  -5  -1  -9   17.10    3.60
   5  -1   9   13.20    4.50
  -5   1 -10   -7.30    4.40
  -5   1 -10    3.60    4.90
   5   1  10    0.10    4.30
   5   1  10    3.90    2.80
  -5  -1 -10   -1.70    3.80
  -5  -1 -10    4.10    3.90
  -5  -1 -10    1.80    4.20
   5  -1  10    2.60    4.50
   5  -1  10    0.90    3.00
   5   1  11    4.60    2.90
   5   1  11    5.20    4.70
  -5   1 -11    2.30    4.90
  -5   1 -11    4.20    5.30
   5  -1  11   -3.00    5.00
   5  -1  11    5.90    3.00
  -5  -1 -11    4.70    4.40
  -5  -1 -11   -5.80    4.60
  -5  -1 -11   -0.70    4.60
   5   1  12    9.20    3.30
  -5   1 -12   12.90    5.90
   5   1  12    9.00    5.30
  -5   1 -12    8.20    5.00
   5  -1  12    0.80    3.40
  -5  -1 -12   16.90    5.00
   5  -1  12    1.10    5.40
  -5  -1 -12    5.60    4.90
  -5   1 -13    5.70    7.20
   5   1  14    3.60    3.40
  -5   1 -14    5.90    5.30
  -5  -1 -14   16.40    5.40
   5  -1  14    6.90    3.80
   5   2 -15   12.80    5.20
  -5   2  15   12.40    3.20
  -5  -2  15   10.60    2.80
   5  -2 -15   24.90    5.50
   5  -2 -15   13.40    5.30
   5   2 -14    4.90    5.00
  -5   2  14    2.90    3.10
  -5  -2  14    1.90    3.00
   5  -2 -14   10.20    5.10
   5   2 -13    0.30    4.60
   5   2 -13   -0.40    4.60
  -5   2  13    0.90    4.60
  -5   2  13    2.40    3.00
  -5  -2  13    1.40    3.10
   5  -2 -13   -6.70    4.30
  -5  -2  13   -2.40    5.70
   5  -2 -13    0.90    4.30
  -5   2  12   18.60    4.80
   5   2 -12   18.40    4.90
   5   2 -12   24.60    5.10
  -5   2  12   23.90    3.30
  -5  -2  12   21.90    3.50
   5  -2 -12   25.60    5.10
  -5  -2  12   20.80    5.10
   5  -2 -12   23.80    4.30
   5   2 -11    7.80    4.50
  -5   2  11    3.20    3.80
   5   2 -11    8.50    4.30
  -5   2  11    4.40    4.20
  -5   2  11    5.10    2.70
   5  -2 -11    5.30    3.50
  -5  -2  11    5.80    4.50
  -5  -2  11    3.30    2.70
   5  -2 -11    4.90    4.40
  -5   2  10   70.99    7.40
   5   2 -10   86.89    7.30
   5   2 -10   78.99    7.50
  -5   2  10   81.79    5.30
  -5   2  10   77.69    6.90
  -5  -2  10   78.39    5.40
   5  -2 -10   81.09    6.10
  -5  -2  10   68.89    7.80
   5  -2 -10   78.69    7.60
   5   2  -9   28.60    4.50
  -5   2   9   23.80    3.50
  -5   2   9   23.20    4.20
  -5   2   9   29.30    5.50
   5   2  -9   27.40    5.50
   5  -2  -9   25.60    4.10
  -5  -2   9   29.60    3.80
   5  -2  -9   26.80    4.30
  -5  -2   9   29.70    4.80
   5   2  -8   66.89    6.20
  -5   2   8   69.39    4.50
  -5   2   8   67.09    6.40
   5   2  -8   75.29    6.90
  -5   2   8   65.99    6.80
   5  -2  -8   64.19    5.10
   5  -2  -8   71.99    6.60
  -5  -2   8   69.69    7.20
  -5   2   7  407.06   20.10
   5   2  -7  409.16   19.80
  -5   2   7  421.36   20.00
   5   2  -7  414.06   19.60
  -5   2   7  413.66   19.20
   5  -2  -7  415.96   20.10
  -5  -2   7  419.96   19.10
   5  -2  -7  423.66   19.40
  -5  -2   7  406.96   20.40
   5   2  -6  843.92   39.10
   5   2  -6  827.42   38.90
   5   2  -6  814.72   39.40
  -5   2   6  849.72   39.30
  -5   2   6  835.62   39.30
  -5   2   6  878.11   38.70
  -5  -2   6  819.12   39.50
  -5  -2   6  859.51   38.70
   5  -2  -6  853.31   39.30
   5  -2  -6  903.01   38.80
   5   2  -5  527.95   24.30
   5   2  -5  537.45   24.50
  -5   2   5  528.15   24.00
  -5   2   5  517.15   24.80
  -5   2   5  527.25   24.70
   5   2  -5  522.15   24.90
  -5  -2   5  585.74   24.20
   5  -2  -5  502.85   24.60
  -5  -2   5  537.75   25.00
   5  -2  -5  451.25   24.30
   5   2  -4  401.46   20.30
  -5   2   4  426.56   20.60
  -5   2   4  442.26   19.70
   5   2  -4  440.96   20.00
  -5   2   4  424.36   20.30
   5  -2  -4  440.56   20.30
  -5  -2   4  422.56   20.70
   5  -2  -4  436.56   20.10
  -5   2   3   65.49    6.10
  -5   2   3   61.19    3.60
   5   2  -3   62.09    4.70
  -5   2   3   66.79    5.40
   5   2  -3   63.49    4.80
  -5  -2   3   58.69    6.40
  -5  -2   3   52.29    6.50
   5  -2  -3   64.69    5.10
   5  -2  -3   58.79    4.00
  -5   2   2   35.70    4.30
  -5   2   2   36.00    5.60
  -5   2   2   37.30    2.60
   5   2  -2   35.20    3.80
   5   2  -2   32.50    3.90
  -5  -2   2   32.10    5.80
   5  -2  -2   33.00    3.40
  -5   2   1  187.48   10.20
   5   2  -1  189.68    9.10
   5   2  -1  179.18    8.90
   5   2  -1  180.08   10.70
  -5   2   1  191.18    8.60
  -5   2   1  187.48    9.40
   5  -2  -1  167.08    9.20
   5  -2  -1  202.38    9.20
  -5  -2   1  159.78    9.60
  -5  -2   1  183.08   10.40
  -5   2   0  404.86   18.70
   5   2   0  412.76   18.90
   5   2   0  409.56   18.70
   5   2   0  399.36   19.90
  -5   2   0  365.96   19.80
  -5   2   0  415.36   19.60
  -5  -2   0  425.06   19.80
   5  -2   0  423.66   19.10
  -5  -2   0  424.06   19.40
   5  -2   0  396.26   19.00
   5   2   1  193.48   11.10
  -5   2  -1  195.88    9.40
  -5   2  -1  201.88   10.60
   5   2   1  198.18    9.60
  -5   2  -1  194.58   10.70
   5  -2   1  210.88   10.00
  -5  -2  -1  189.08   10.30
  -5  -2  -1  203.48   11.20
   5  -2   1  192.98   10.10
   5   2   2    8.90    3.70
   5   2   2   12.40    2.50
  -5   2  -2   10.10    3.50
  -5   2  -2    8.00    3.50
  -5  -2  -2   14.50    4.20
   5  -2   2    4.20    2.80
  -5  -2  -2    4.20    3.00
   5   2   3    1.70    3.90
  -5   2  -3    1.00    2.70
  -5   2  -3    0.20    3.60
  -5   2  -3   -0.20    3.10
   5   2   3    0.50    2.20
  -5  -2  -3   -1.70    3.30
  -5  -2  -3    1.70    4.10
   5  -2   3   -5.10    1.70
   5   2   4    2.60    2.40
   5   2   4   -1.70    4.20
  -5   2  -4   -0.80    3.10
  -5   2  -4   -0.80    3.60
  -5   2  -4   -1.10    2.90
   5  -2   4    0.20    2.90
  -5  -2  -4    1.20    4.00
  -5  -2  -4    0.00    3.30
   5  -2   4    0.80    1.80
  -5   2  -5   34.60    5.20
  -5   2  -5   27.70    5.30
   5   2   5   27.60    3.70
   5   2   5   27.80    4.50
  -5   2  -5   28.10    4.30
  -5  -2  -5   15.50    7.20
  -5  -2  -5   34.90    5.40
  -5   2  -6    9.30    3.70
   5   2   6   12.50    2.70
  -5   2  -6    5.40    3.10
   5   2   6    5.20    4.20
  -5   2  -6    6.80    3.80
  -5  -2  -6    8.70    3.40
  -5  -2  -6    9.10    4.20
   5  -2   6   14.10    4.00
   5  -2   6   14.20    2.40
   5   2   7   55.89    5.10
  -5   2  -7   65.29    7.00
  -5   2  -7   51.59    6.30
  -5   2  -7   55.39    6.80
   5   2   7   50.59    7.80
   5  -2   7   72.79    4.70
   5  -2   7   74.79    7.40
  -5  -2  -7   44.80    7.60
  -5  -2  -7   60.39    6.50
  -5  -2  -7   67.89    4.60
  -5   2  -8    4.50    3.40
   5   2   8    3.60    2.90
   5   2   8   -1.60    4.70
  -5   2  -8   -0.60    4.50
  -5   2  -8   -4.80    4.30
  -5  -2  -8    2.10    3.90
  -5  -2  -8    9.30    2.70
   5  -2   8    2.20    2.70
  -5  -2  -8    0.10    4.50
   5  -2   8    1.00    4.70
   5   2   9    3.00    5.00
  -5   2  -9    6.80    3.80
   5   2   9    1.40    3.20
  -5   2  -9    1.90    5.20
  -5   2  -9   -4.10    4.50
  -5  -2  -9    6.60    3.30
   5  -2   9    9.50    5.20
  -5  -2  -9    0.00    3.80
   5  -2   9   -3.60    3.20
  -5  -2  -9   -0.60    5.00
  -5   2 -10    7.90    4.10
   5   2  10    6.10    3.40
  -5   2 -10    2.70    5.70
   5   2  10    4.00    5.50
  -5   2 -10    3.50    4.90
  -5  -2 -10    0.50    4.20
   5  -2  10    3.30    5.70
   5  -2  10    7.20    3.40
  -5  -2 -10   10.90    3.70
  -5  -2 -10   -3.60    4.70
  -5   2 -11   15.70    5.10
   5   2  11   13.80    3.50
  -5   2 -11   19.00    6.30
  -5  -2 -11    9.20    4.90
   5  -2  11   12.60    3.80
  -5  -2 -11    7.60    4.70
   5  -2  11   10.30    6.40
  -5   2 -12   -2.70    6.00
   5   2  12    1.10    3.50
  -5   2 -12   -0.40    5.30
   5  -2  12   -0.90    3.60
   5  -2  12    5.10    6.70
  -5  -2 -12    6.00    3.80
   5   2  13   -2.20    3.50
  -5   2 -13   -0.80    5.30
  -5   3  13   10.90    3.70
   5   3 -13    9.40    5.10
   5  -3 -13    8.30    4.70
  -5  -3  13    9.90    3.20
  -5   3  12   -1.90    5.40
  -5   3  12    8.50    3.40
   5  -3 -12   -3.90    4.60
  -5  -3  12    2.50    3.60
   5  -3 -12    2.10    4.20
  -5   3  11   22.30    5.70
  -5   3  11   27.60    3.60
   5   3 -11   24.60    5.30
  -5   3  11   20.80    4.90
   5   3 -11   29.50    5.40
   5  -3 -11   24.50    4.40
  -5  -3  11   21.80    5.70
   5  -3 -11   21.10    5.30
  -5  -3  11   27.60    3.80
   5   3 -10   13.30    5.00
  -5   3  10   11.60    3.20
  -5   3  10    8.70    4.60
  -5   3  10   12.10    5.00
   5   3 -10   11.20    4.70
   5  -3 -10   14.10    4.80
  -5  -3  10   10.80    3.30
  -5  -3  10   10.10    5.30
   5  -3 -10   11.90    3.70
  -5   3   9   48.50    6.00
  -5   3   9   42.40    7.00
   5   3  -9   48.50    7.70
  -5   3   9   44.20    4.80
   5   3  -9   45.30    6.80
   5  -3  -9   51.89    5.40
  -5  -3   9   40.80    6.20
   5  -3  -9   36.50    5.50
   5   3  -8   19.80    4.70
  -5   3   8   29.70    4.10
   5   3  -8   20.70    4.50
  -5   3   8   18.90    5.10
   5   3  -8   22.90    4.00
  -5   3   8   21.50    4.60
   5  -3  -8   31.00    4.60
   5  -3  -8   21.10    4.70
  -5  -3   8   22.80    5.30
   5   3  -7   32.00    5.70
  -5   3   7   40.10    3.90
  -5   3   7   38.00    6.60
  -5   3   7   23.40    4.90
   5   3  -7   31.00    5.10
  -5  -3   7   28.60    5.10
   5  -3  -7   32.80    4.40
   5  -3  -7   26.10    5.70
  -5   3   6  305.67   15.90
   5   3  -6  297.37   15.10
  -5   3   6  303.57   15.80
   5   3  -6  318.57   15.00
  -5   3   6  300.57   14.40
  -5  -3   6  309.17   16.10
   5  -3  -6  305.97   15.70
  -5  -3   6  310.07   16.40
   5  -3  -6  299.87   14.60
  -5   3   5   12.70    4.10
  -5   3   5   14.50    4.30
  -5   3   5   10.40    2.30
   5   3  -5   10.10    3.30
   5   3  -5   12.10    3.30
  -5  -3   5    7.30    4.70
   5  -3  -5    7.10    2.70
   5  -3  -5   11.30    4.00
  -5  -3   5   12.40    4.60
  -5   3   4  138.69    9.60
   5   3  -4  147.69    8.10
  -5   3   4  140.79    7.40
   5   3  -4  148.59    8.30
  -5   3   4  146.69    8.90
   5  -3  -4  156.38    7.90
  -5  -3   4  149.29    9.60
   5  -3  -4  153.28    9.20
  -5  -3   4  141.99   12.00
  -5   3   3    4.70    3.90
  -5   3   3    5.90    2.90
   5   3  -3    2.80    2.80
   5   3  -3    3.90    2.90
  -5   3   3    1.10    3.60
  -5  -3   3    6.10    4.30
  -5  -3   3    3.90    5.80
   5  -3  -3   -0.80    2.50
   5  -3  -3    1.60    3.80
   5   3  -2   25.60    3.90
   5   3  -2   19.80    3.00
  -5   3   2   28.10    2.90
  -5   3   2   25.80    5.90
  -5   3   2   24.20    4.00
   5  -3  -2   14.70    4.10
   5  -3  -2   23.50    2.70
  -5  -3   2   22.30    4.60
  -5  -3   2   12.70    7.10
  -5   3   1  116.99    6.10
   5   3  -1  111.79    9.10
   5   3  -1  118.59    6.70
  -5   3   1  118.09    8.40
   5   3  -1  125.09    6.60
   5  -3  -1  118.19    6.80
   5  -3  -1  104.09    7.70
  -5  -3   1  122.89   10.00
   5   3   0  123.69    7.20
   5   3   0  118.49    9.20
  -5   3   0  129.69    8.60
   5   3   0  135.89    6.90
  -5   3   0  119.79    9.00
  -5   3   0  129.79    6.70
   5  -3   0  117.49    8.00
   5  -3   0  141.79    8.40
   5   3   1  567.24   25.80
  -5   3  -1  557.34   26.60
  -5   3  -1  568.74   25.70
   5   3   1  536.55   27.00
  -5   3  -1  563.54   26.60
  -5  -3  -1  544.15   27.10
   5  -3   1  588.54   26.40
   5  -3   1  546.25   26.20
  -5   3  -2    1.00    2.50
  -5   3  -2    8.60    4.10
  -5   3  -2   -1.60    4.30
   5   3   2    1.50    2.70
   5   3   2    2.20    4.40
  -5  -3  -2    0.40    3.80
  -5  -3  -2    2.30    4.50
   5  -3   2    4.90    4.00
   5  -3   2   -1.40    3.60
  -5   3  -3   30.40    5.10
   5   3   3   25.80    5.00
  -5   3  -3   23.60    4.50
  -5   3  -3   24.80    4.80
   5   3   3   26.90    4.00
   5  -3   3   44.90    6.00
   5  -3   3   18.50    4.20
  -5  -3  -3   29.40    5.50
  -5  -3  -3   24.40    4.30
   5   3   4   15.30    3.10
   5   3   4   14.30    4.60
  -5   3  -4   12.80    4.50
  -5   3  -4   16.80    4.80
  -5  -3  -4   10.50    3.90
  -5  -3  -4   13.70    5.10
   5  -3   4    0.90    3.90
   5   3   5   14.20    3.30
  -5   3  -5   14.80    5.00
  -5   3  -5   15.70    4.70
   5   3   5   12.60    4.90
  -5  -3  -5   12.80    4.30
   5  -3   5    8.80    3.00
   5  -3   5   11.90    4.30
  -5  -3  -5   12.20    5.30
  -5   3  -6   -5.80    5.20
  -5   3  -6   -0.60    4.70
   5   3   6   -4.30    5.10
   5   3   6   -1.40    3.40
  -5   3  -6   -1.40    4.10
   5  -3   6    8.90    3.10
   5  -3   6    9.30    5.00
  -5  -3  -6   -1.20    4.70
  -5  -3  -6    2.40    5.10
  -5   3  -7   13.30    8.00
   5   3   7   11.00    3.80
  -5   3  -7    1.60    5.40
  -5   3  -7   10.00    5.20
   5   3   7    5.50    5.60
  -5  -3  -7    3.40    5.30
  -5  -3  -7    6.60    5.10
   5  -3   7   15.90    5.40
   5  -3   7   15.10    3.50
  -5   3  -8   18.10    5.30
   5   3   8   11.60    3.70
  -5   3  -8   21.50    5.70
   5   3   8   12.80    5.90
  -5   3  -8    8.10    5.60
  -5  -3  -8   20.30    5.20
  -5  -3  -8   16.00    5.30
   5  -3   8   15.20    6.30
   5  -3   8   32.10    5.30
  -5   3  -9   31.00    6.10
  -5   3  -9   37.00    6.40
   5   3   9   39.10    5.60
   5   3   9   27.60    6.40
  -5   3  -9   42.20    9.50
   5  -3   9   47.20    5.60
   5  -3   9   29.40    7.10
  -5  -3  -9   43.40    8.10
  -5  -3  -9   26.90    6.00
   5   3  10   10.90    4.10
  -5   3 -10    4.90    6.60
  -5   3 -10   21.70    6.90
  -5   3 -10   10.60    6.00
   5  -3  10   11.10    4.10
  -5  -3 -10    8.70    5.70
   5  -3  10   -3.60    6.80
  -5   3 -11    1.90    5.40
   5   3  11    0.90    3.70
  -5   3 -11    9.00    6.40
  -5  -3 -11   -7.20    6.20
   5  -3  11   -9.60    7.40
   5  -3  11    1.80    4.50
   5   4 -11    9.20    5.70
  -5   4  11    5.30    4.00
  -5   4  11    5.70    5.20
  -5  -4  11    6.20    3.60
   5  -4 -11    1.10    4.70
   5  -4 -11    4.60    7.40
  -5   4  10   -4.80    3.60
  -5   4  10    0.50    5.90
   5   4 -10  -10.90    8.90
   5  -4 -10   -2.50    5.20
   5  -4 -10   -0.50    4.00
   5   4  -9   79.29    9.00
  -5   4   9   84.79   10.00
  -5   4   9   88.39    6.40
   5   4  -9   87.09    7.70
  -5   4   9   74.29    8.90
  -5  -4   9   87.59   10.50
   5  -4  -9   75.89    7.30
  -5  -4   9   92.39   10.50
   5  -4  -9   84.99    9.40
   5   4  -8    0.40    5.30
  -5   4   8   -1.70    4.90
   5   4  -8    6.50    4.20
  -5   4   8    3.30    3.30
  -5   4   8    6.10    5.90
   5  -4  -8   -2.60    3.90
  -5  -4   8   -5.70    5.70
   5  -4  -8   -5.90    4.80
  -5  -4   8    3.10    6.20
   5   4  -7   22.70    4.40
  -5   4   7   28.50    5.70
  -5   4   7   19.20    5.50
  -5   4   7   27.40    3.80
   5   4  -7   25.50    5.30
  -5  -4   7   19.80    6.40
   5  -4  -7   20.90    4.10
   5  -4  -7   19.90    5.40
  -5  -4   7   24.90    6.10
   5   4  -6  208.68   11.60
  -5   4   6  218.68   12.80
   5   4  -6  218.68   12.30
  -5   4   6  206.98   10.70
  -5   4   6  205.88   13.80
   5  -4  -6  214.48   13.10
   5  -4  -6  218.28   11.20
  -5  -4   6  229.98   14.00
  -5  -4   6  204.98   13.50
  -5   4   5  753.62   35.40
  -5   4   5  698.23   34.10
   5   4  -5  768.52   34.50
  -5   4   5  737.63   35.40
   5   4  -5  732.33   34.80
  -5  -4   5  762.02   35.80
  -5  -4   5  741.63   35.60
   5  -4  -5  783.82   35.60
   5  -4  -5  712.83   34.30
  -5   4   4   74.49    5.30
   5   4  -4   86.29    7.50
  -5   4   4   74.29    8.50
   5   4  -4   75.49    6.30
  -5   4   4   78.59    8.50
  -5  -4   4   83.79    9.50
   5  -4  -4   57.99    6.10
   5  -4  -4   61.99    9.60
  -5  -4   4   67.79    8.90
   5   4  -3   76.69    6.40
  -5   4   3   74.19    5.40
  -5   4   3   76.89    9.00
   5   4  -3   84.69    7.10
  -5  -4   3   73.89    8.90
  -5  -4   3   75.59    9.60
   5  -4  -3   80.79    8.90
   5  -4  -3   70.29    5.90
   5   4  -2   12.50    3.90
  -5   4   2    8.30    5.20
  -5   4   2    7.40    5.40
  -5   4   2    9.20    2.90
   5   4  -2    3.60    3.50
   5  -4  -2   -5.40    5.40
   5  -4  -2    4.20    2.80
  -5  -4   2    5.90    5.50
  -5  -4   2    2.20    5.60
  -5   4   1   45.10    4.40
  -5   4   1   46.10    8.30
   5   4  -1   32.20    5.10
  -5  -4   1   34.90    6.60
   5  -4  -1   34.20    4.90
  -5   4   0   -2.20    3.10
   5   4   0   -4.40    3.40
  -5   4   0    4.50    5.20
   5   4   0   -3.50    5.60
   5  -4   0    0.20    5.10
  -5  -4   0   -8.30    5.40
   5   4   1   95.59    9.60
  -5   4  -1   94.49    9.20
  -5   4  -1   88.59   10.00
  -5   4  -1   90.19    6.30
   5   4   1   81.59    6.50
  -5  -4  -1   87.09    9.80
   5  -4   1   89.09    9.20
   5  -4   1   90.09    9.00
   5   4   2   -1.80    5.50
   5   4   2   -2.30    3.30
  -5   4  -2    3.20    3.70
  -5   4  -2    2.80    5.20
  -5   4  -2    6.00    6.30
  -5  -4  -2    0.80    5.90
   5  -4   2   -8.10    5.10
   5  -4   2   13.80    5.20
   5   4   3   11.80    6.00
  -5   4  -3   11.70    5.50
  -5   4  -3   15.10    3.90
   5   4   3   11.50    3.90
  -5   4  -3   17.80    5.90
   5  -4   3    6.50    6.10
  -5  -4  -3   10.80    6.60
  -5  -4  -3   -2.80    5.50
  -5   4  -4    5.30    6.40
  -5   4  -4    7.40    4.10
   5   4   4    1.90    5.80
   5   4   4   -2.30    3.50
  -5   4  -4    2.60    5.80
   5  -4   4    4.70    5.40
   5  -4   4   -1.00    5.80
  -5  -4  -4   -0.70    6.20
  -5   4  -5    7.90    6.70
   5   4   5   13.10    6.10
  -5   4  -5   -0.50    6.10
   5   4   5    3.20    3.60
   5  -4   5   11.90    5.90
   5  -4   5    2.60    5.80
  -5  -4  -5   -3.10    5.00
  -5  -4  -5    1.90    6.10
   5   4   6   -3.40    3.90
  -5   4  -6    6.60    6.70
   5   4   6    7.50    6.10
  -5   4  -6   -1.90    6.20
   5  -4   6  -12.10    5.80
   5  -4   6  -10.20    3.90
  -5  -4  -6   -5.90    5.20
   5  -4   6   11.80    6.00
  -5  -4  -6    3.80    5.80
  -5   4  -7   57.39    9.70
   5   4   7   43.50    6.20
  -5   4  -7   63.89   11.70
   5  -4   7   58.99   10.60
  -5  -4  -7   55.19   11.30
   5  -4   7   76.59    6.40
   5  -4   7   67.19    9.90
  -5  -4  -7   49.30   11.00
  -5   4  -8   15.20    8.00
  -5   4  -8   11.70    6.50
   5   4   8    7.80    4.20
   5  -4   8   16.90    7.50
  -5  -4  -8   12.30    6.10
   5  -4   8   20.30    4.60
  -5   4  -9   -0.70    8.60
  -5   4  -9   -2.00    6.50
   5   4   9    0.50    4.30
  -5  -4  -9    5.80    5.90
   5  -4   9    6.80    4.70
   5  -4   9   12.90    8.30
   5   5  -7   70.89    9.20
   5   5  -7   46.60    7.10
  -5   5   7   58.19    9.00
  -5   5   7   64.39    6.00
  -5   5   7   63.09   11.10
   5   5  -6    1.40    5.10
  -5   5   6   11.90    6.50
  -5   5   6   -0.10    5.90
  -5   5   6    6.40    3.80
   5   5  -6   16.90    6.00
   5  -5  -6   11.50    6.50
   5   5  -5   79.59    8.20
  -5   5   5   68.09    9.20
  -5   5   5   62.79    5.80
  -5   5   5   74.09   10.80
   5   5  -5   60.49    7.20
   5  -5  -5   65.59   10.70
  -5  -5   5   98.29   13.30
   5  -5  -5   45.30    5.50
   5   5  -4   11.30    5.20
   5   5  -4    2.00    4.30
  -5   5   4    2.70    5.50
  -5   5   4   14.50    6.80
  -5   5   4    6.10    3.90
  -5  -5   4    2.80    6.60
   5  -5  -4  -12.10    6.40
  -5   5   3    2.20    5.70
   5   5  -3   10.30    5.60
  -5   5   3    7.60    3.80
   5   5  -3    5.40    4.40
   5  -5  -3    1.50    6.80
  -5  -5   3   15.00    6.80
  -5  -5   3    6.00    7.00
   5   5  -2   18.70    4.40
  -5   5   2   24.90    3.90
   5   5  -2   11.70    5.50
  -5  -5   2   27.60    7.20
   5  -5  -2    3.30    7.00
  -5  -5   2   19.60    6.80
   5  -5  -2   15.00    4.10
  -5   5   1   63.59   12.40
   5   5  -1   39.90    5.70
  -5   5   1   54.09    5.70
   5  -5  -1   38.30    5.30
   5  -5  -1   30.80    7.20
  -5  -5   1   30.90    7.20
   5  -5  -1   20.70    7.40
  -5  -5   1   36.50    6.90
  -5   5   0    8.70    4.10
   5   5   0    2.40    4.00
  -5   5   0    8.00    6.20
   5  -5   0    7.30    3.60
   5  -5   0   -0.90    6.60
  -5  -5   0    8.40    6.80
  -5   5  -1    9.10    4.40
   5   5   1    2.80    3.90
  -5   5  -1    7.40    6.50
   5  -5   1    6.20    4.30
  -5  -5  -1    2.00    6.90
   5  -5   1  -11.00    6.60
   5  -5   1   -1.00    7.00
   5   5   2    4.10    4.10
  -5   5  -2    2.00    6.90
  -5   5  -2    5.30    4.90
  -5  -5  -2    8.20   10.70
   5  -5   2    3.30    6.50
   5  -5   2    1.40    7.10
  -5  -5  -2   -2.50    6.30
  -5   5  -3   14.00    8.00
  -5   5  -3   43.40    6.90
   5   5   3   25.30    5.30
  -5   5  -3   26.20    7.70
  -5  -5  -3   18.10    6.60
   5  -5   3   36.60    7.30
   5  -5   3   31.80    8.20
   5   5   4    1.50    3.80
  -5   5  -4    4.90    5.10
  -5   5  -4    4.60    8.10
  -5   5  -4    4.20    8.60
   5  -5   4   16.30    6.80
  -5  -5  -4    0.40    5.90
   5  -5   4  -10.10    7.50
   5   5   5    3.40    4.20
  -5   5  -5    6.50    8.90
  -5   5  -5   -0.30    7.00
   5  -5   5   27.30    7.10
  -5  -5  -5    1.90    5.40
   5  -5   5   -9.30    7.70
   6   0 -16    4.70    4.50
  -6   0  16    4.90    2.80
   6   0 -15    1.30    5.50
  -6   0  15   -1.50    2.40
  -6   0  14   71.79    7.30
   6   0 -14   77.39    8.00
  -6   0  14   71.79    5.20
   6   0 -14   64.09    7.80
   6   0 -13   -1.50    3.80
   6   0 -13   -2.50    3.90
  -6   0  13   -0.60    3.70
  -6   0  13    1.20    2.40
  -6   0  12  403.46   19.10
   6   0 -12  405.86   20.40
  -6   0  12  408.76   20.20
   6   0 -12  418.86   19.90
   6   0 -11    0.70    3.60
  -6   0  11   -0.20    2.10
  -6   0  11    0.90    3.30
   6   0 -11    0.50    3.30
   6   0 -10   69.49    6.30
  -6   0  10   62.59    4.30
  -6   0  10   58.69    6.40
   6   0 -10   52.89    5.40
   6   0  -9    0.10    2.90
   6   0  -9   -0.60    3.20
  -6   0   9    0.20    1.90
  -6   0   9    2.20    3.20
   6   0  -8    4.00    3.30
  -6   0   8    1.00    3.20
  -6   0   8    1.20    2.10
   6   0  -8    4.80    2.80
  -6   0   8    1.00    1.50
  -6   0   7   -0.70    1.90
   6   0  -7    2.90    3.10
  -6   0   7    0.60    1.90
  -6   0   7    0.20    3.10
   6   0  -7    0.80    2.70
  -6   0   6  111.19    5.70
  -6   0   6  100.39    7.00
   6   0  -6  104.69    6.10
  -6   0   6  105.19    5.60
   6   0  -6  103.09    7.00
   6   0  -5   -1.00    2.50
   6   0  -5   -1.10    2.20
  -6   0   5    1.20    2.60
  -6   0   5    0.40    1.70
  -6   0   5    1.30    1.60
   6   0  -4   36.90    3.40
  -6   0   4   22.90    3.50
   6   0  -4   32.60    4.20
  -6   0   4   33.00    4.30
  -6   0   4   31.80    2.70
  -6   0   3    0.70    2.30
   6   0  -3    2.20    2.30
   6   0  -3    1.60    1.90
   6   0  -3   -1.70    1.70
   6   0  -2  235.48   10.10
   6   0  -2  202.08   10.40
  -6   0   2  194.88   10.70
  -6   0   2  205.78   10.30
   6   0  -2  216.58    9.90
   6   0  -1    7.40    1.80
   6   0   0   55.89    3.50
   6   0   0   61.19    3.20
  -6   0   0   60.49    4.30
   6   0   0   49.20    4.60
  -6   0  -1    3.20    3.90
   6   0   1   -1.20    1.30
  -6   0  -1    3.20    2.20
   6   0   1   -1.40    2.30
  -6   0  -2  150.58    7.80
   6   0   2  140.29    7.00
  -6   0  -2  161.28    8.90
  -6   0  -2  131.69    7.70
   6   0   2  146.49    8.00
  -6   0  -3    0.00    2.10
   6   0   3    2.90    2.60
  -6   0  -3    1.90    2.60
   6   0   3    0.60    1.50
  -6   0  -4    1.70    2.50
   6   0   4    3.10    1.80
   6   0   4    4.00    3.10
  -6   0  -4    4.20    3.10
   6   0   5    7.00    3.30
  -6   0  -5    2.00    3.10
  -6   0  -5    8.30    3.50
   6   0   5    4.70    2.00
  -6   0  -6   -0.70    3.60
  -6   0  -6    2.70    2.90
   6   0   6    1.60    2.10
   6   0   6   -0.80    3.40
   6   0   7    0.10    6.00
  -6   0  -7   -2.50    3.70
  -6   0  -7    3.40    3.10
  -6   0  -7   -3.80    5.10
   6   0   7   -0.60    2.20
   6   0   8   56.39    4.50
  -6   0  -8   64.49    7.20
  -6   0  -8   39.20    8.10
   6   0   8   50.49    6.70
  -6   0  -8   60.19    6.20
  -6   0  -9    2.50    3.90
   6   0   9    3.60    2.70
  -6   0  -9    3.50    6.00
  -6   0  -9   -1.00    4.50
   6   0   9    1.30    4.10
  -6   0 -10   50.29    7.10
   6   0  10   47.50    5.00
  -6   0 -10   44.30    6.00
   6   0  10   44.10    7.90
   6   0  11    2.30    5.00
  -6   0 -11   11.00    4.80
   6   0  11    3.60    3.30
  -6   0 -11   11.60    5.40
   6   0  12   26.20    4.00
  -6   0 -12   42.70    7.70
   6   0  12   18.50    5.70
  -6   0 -12   17.20    5.60
   6   0  14   -3.30    3.70
  -6   1  16   38.30    4.80
   6   1 -16   41.40    7.50
  -6  -1  16   36.30    4.40
   6   1 -15    2.40    5.00
  -6   1  15    0.40    2.80
   6  -1 -15    2.90    4.90
  -6  -1  15    1.20    2.60
  -6   1  14    2.60    4.20
   6   1 -14   -1.30    4.30
   6   1 -14    1.80    4.30
  -6   1  14    4.30    2.70
   6  -1 -14    3.40    4.30
  -6  -1  14    0.80    2.60
   6  -1 -14    1.70    4.50
   6  -1 -14   -6.30    5.30
  -6   1  13    2.70    3.80
  -6   1  13    3.40    2.50
   6   1 -13    4.40    3.90
   6   1 -13    0.00    4.10
   6  -1 -13    3.10    4.20
   6  -1 -13    4.60    4.20
  -6  -1  13    5.80    4.10
  -6  -1  13    4.80    2.50
  -6   1  12  219.58   12.80
   6   1 -12  233.98   13.00
  -6   1  12  227.68   11.40
   6   1 -12  242.38   12.70
  -6  -1  12  239.38   11.60
   6  -1 -12  212.98   12.90
  -6  -1  12  232.98   13.30
   6  -1 -12  247.48   12.50
   6  -1 -12  249.28   11.60
  -6   1  11  155.58    9.20
   6   1 -11  142.99    9.50
  -6   1  11  149.59    7.80
   6   1 -11  152.88    9.20
  -6  -1  11  148.39    9.80
  -6  -1  11  141.69    7.90
   6  -1 -11  154.18    8.70
   6  -1 -11  151.58    9.50
   6   1 -10    1.00    3.20
  -6   1  10    4.20    2.00
   6   1 -10    3.00    3.60
  -6   1  10    7.70    3.20
   6  -1 -10    4.80    3.30
  -6  -1  10    9.70    2.50
  -6  -1  10    3.60    3.70
   6  -1 -10    3.50    2.90
  -6   1   9   -0.40    1.80
   6   1  -9    5.90    3.40
  -6   1   9    0.70    2.60
  -6   1   9    0.70    3.00
   6   1  -9    0.60    3.00
  -6  -1   9    0.90    2.20
   6  -1  -9   -1.30    3.10
  -6  -1   9   -1.50    3.60
   6  -1  -9   -0.50    2.70
   6   1  -8  223.68   11.90
  -6   1   8  213.28   11.40
  -6   1   8  225.68   11.20
  -6   1   8  221.68   10.50
   6   1  -8  219.08   11.20
   6  -1  -8  215.38   11.60
  -6  -1   8  221.48   10.70
   6  -1  -8  216.88   11.00
   6   1  -7  102.29    7.30
  -6   1   7  100.19    5.30
   6   1  -7   98.99    6.30
  -6   1   7   97.49    6.70
  -6   1   7   97.99    6.70
   6  -1  -7  101.19    6.90
   6  -1  -7  105.39    6.20
  -6  -1   7   99.09    5.70
  -6  -1   7  105.69    7.50
   6   1  -6    2.00    2.60
  -6   1   6    4.80    2.70
  -6   1   6    2.70    1.50
  -6   1   6    1.90    2.70
   6   1  -6    3.70    3.20
  -6  -1   6    6.20    3.60
   6  -1  -6    3.70    2.40
   6  -1  -6    5.40    2.90
   6   1  -5   96.69    6.90
  -6   1   5   99.29    5.00
   6   1  -5   97.29    6.10
   6   1  -5   90.69    6.00
  -6   1   5  100.79    6.20
  -6   1   5  100.59    6.30
   6  -1  -5   95.69    6.30
  -6  -1   5   93.69    7.10
   6  -1  -5  104.79    5.60
  -6  -1   5  111.69    5.20
   6   1  -4   65.39    4.70
  -6   1   4   71.79    5.60
   6   1  -4   69.99    5.70
  -6   1   4   77.09    3.90
  -6   1   4   74.99    5.00
   6   1  -4   70.59    4.80
  -6  -1   4   69.59    6.00
   6  -1  -4   81.19    4.60
   6  -1  -4   78.29    5.10
  -6  -1   4   86.19    4.40
   6   1  -3   40.00    3.70
  -6   1   3   40.40    3.60
  -6   1   3   36.90    4.70
  -6   1   3   37.30    2.30
   6   1  -3   35.60    3.60
   6  -1  -3   37.70    3.60
   6  -1  -3   44.10    3.30
  -6  -1   3   43.60    5.00
  -6   1   2  288.67   14.40
   6   1  -2  304.37   13.90
  -6   1   2  290.37   13.80
   6   1  -2  301.57   13.90
   6  -1  -2  317.27   13.90
  -6  -1   2  294.27   14.70
  -6  -1   2  303.87   14.00
   6  -1  -2  286.17   13.80
  -6  -1   2  294.77   14.60
   6   1  -1   -0.40    3.20
   6   1  -1    2.80    1.70
  -6   1   1   -0.80    2.90
   6   1  -1    2.70    1.70
   6  -1  -1   -1.20    1.60
  -6  -1   1    0.40    3.00
  -6   1   0   19.00    3.00
   6   1   0   16.60    2.70
   6   1   0   17.10    3.40
   6   1   0   22.40    2.20
  -6  -1   0   16.40    3.20
  -6  -1   0   23.00    3.60
   6   1   1   87.19    6.50
  -6   1  -1   99.69    6.50
   6   1   1   94.19    5.20
   6   1   1   95.99    4.70
  -6   1  -1   92.99    6.60
  -6  -1  -1   94.89    5.80
  -6  -1  -1   94.39    6.50
   6  -1   1  109.39    4.60
   6   1   2  179.88    8.50
  -6   1  -2  175.08    9.70
   6   1   2  173.28    8.10
   6   1   2  167.68    9.70
  -6   1  -2  164.68    9.30
  -6   1  -2  168.18    8.70
  -6  -1  -2  164.98    8.90
   6  -1   2  187.98    8.60
  -6  -1  -2  171.68    9.50
   6  -1   2  184.18    8.10
   6   1   3   28.80    3.50
  -6   1  -3   31.20    4.60
   6   1   3   32.50    5.30
  -6   1  -3   31.50    4.20
  -6   1  -3   42.70    4.40
  -6  -1  -3   30.20    3.30
  -6  -1  -3   37.00    4.00
  -6  -1  -3   34.50    5.50
   6   1   4   15.30    3.70
  -6   1  -4   11.00    3.00
   6   1   4   13.80    2.20
  -6   1  -4    9.00    3.30
  -6   1  -4    5.80    4.20
  -6  -1  -4   20.90    4.10
  -6  -1  -4   12.10    3.70
   6  -1   4   12.60    3.00
  -6  -1  -4   13.20    2.20
   6  -1   4   12.70    1.80
   6   1   5  219.08   10.80
  -6   1  -5  218.38   11.80
  -6   1  -5  233.28   11.70
   6   1   5  227.78   12.30
   6  -1   5  225.98   10.60
   6  -1   5  220.78   11.60
  -6  -1  -5  220.78   11.30
  -6  -1  -5  231.48   12.10
  -6  -1  -5  216.08   11.10
   6   1   6  237.68   15.30
  -6   1  -6  250.87   13.20
   6   1   6  253.87   11.70
  -6   1  -6  242.78   12.90
  -6   1  -6  241.98   12.60
   6  -1   6  232.38   12.80
  -6  -1  -6  269.87   13.20
   6  -1   6  227.28   11.60
  -6  -1  -6  235.68   12.30
  -6  -1  -6  239.58   11.80
  -6   1  -7    6.00    3.40
   6   1   7    5.40    4.00
   6   1   7   10.70    2.50
  -6   1  -7    8.90    4.00
  -6  -1  -7    7.50    3.20
  -6  -1  -7   12.40    4.20
  -6  -1  -7   13.70    3.00
   6  -1   7    5.60    2.30
   6  -1   7    6.70    3.90
   6   1   8   25.50    4.70
  -6   1  -8   30.50    5.90
  -6   1  -8   44.60    8.30
   6   1   8   33.50    4.00
   6  -1   8   28.10    4.10
  -6  -1  -8   34.40    4.80
   6  -1   8   32.90    4.80
  -6  -1  -8   26.70    5.40
  -6  -1  -8   40.00    5.40
  -6   1  -9    6.80    4.20
   6   1   9    3.70    4.30
  -6   1  -9    3.20    4.80
   6   1   9    6.90    2.80
   6  -1   9    3.90    2.70
  -6  -1  -9   14.40    3.90
  -6  -1  -9    3.80    4.40
   6  -1   9    3.70    4.70
  -6  -1  -9    3.30    3.70
   6   1  10   13.40    3.10
  -6   1 -10    7.20    4.70
   6   1  10    8.40    4.80
  -6   1 -10    7.40    5.60
   6  -1  10   15.20    3.20
  -6  -1 -10   15.70    4.40
   6  -1  10   16.00    5.20
  -6  -1 -10    4.90    4.60
  -6  -1 -10    4.60    4.60
  -6   1 -11   84.69    8.20
   6   1  11   61.09    9.00
  -6   1 -11   87.69    9.80
   6   1  11   62.49    5.70
   6  -1  11   75.49    6.00
  -6  -1 -11   62.19    8.70
  -6  -1 -11   90.19    8.00
   6  -1  11   72.79    9.70
  -6   1 -12   14.20    5.20
  -6   1 -12   10.10    6.40
   6   1  12    9.00    3.30
   6  -1  12   10.10    3.60
   6  -1  12    4.90    5.90
  -6  -1 -12    3.40    5.90
  -6  -1 -12   22.10    4.90
   6   1  13   -2.90    3.30
  -6  -1 -13   10.00    4.80
   6   2 -15   27.00    5.70
  -6   2  15   27.80    3.70
   6  -2 -15   33.00    5.80
  -6  -2  15   25.20    3.60
   6   2 -14   15.50    4.70
  -6  -2  14   15.70    3.10
   6  -2 -14   13.60    4.90
  -6   2  13   -0.80    4.80
  -6   2  13   -2.20    3.20
   6   2 -13    1.40    5.10
   6   2 -13    0.70    4.60
   6  -2 -13    2.60    4.00
   6  -2 -13   -2.50    4.30
  -6  -2  13   -0.60    2.90
  -6   2  12    3.00    2.90
  -6   2  12    4.40    4.60
   6   2 -12    4.10    4.60
   6   2 -12   -0.50    4.60
   6  -2 -12    3.30    3.80
   6  -2 -12    5.00    4.40
  -6  -2  12    1.00    4.50
  -6  -2  12    3.40    2.80
   6   2 -11   32.80    4.90
   6   2 -11   39.90    5.10
  -6   2  11   28.30    4.30
  -6   2  11   27.00    4.30
  -6   2  11   36.90    5.20
   6  -2 -11   35.90    5.10
  -6  -2  11   28.70    4.20
  -6  -2  11   31.30    5.20
   6  -2 -11   29.80    5.50
  -6   2  10  156.78    8.10
  -6   2  10  154.18   10.00
   6   2 -10  155.68   10.20
   6   2 -10  146.29    9.60
  -6   2  10  152.38    9.40
   6  -2 -10  152.98    8.70
   6  -2 -10  162.28   10.00
  -6  -2  10  141.79    8.20
  -6  -2  10  145.09   10.30
   6   2  -9  264.27   14.00
  -6   2   9  258.37   13.70
  -6   2   9  263.97   13.40
  -6   2   9  264.27   12.40
   6   2  -9  265.77   13.20
   6  -2  -9  245.08   13.70
   6  -2  -9  253.27   12.70
  -6  -2   9  250.47   12.50
  -6  -2   9  253.37   14.00
   6   2  -8   93.09    6.50
  -6   2   8   95.89    5.40
  -6   2   8   97.79    7.20
   6   2  -8   89.49    7.60
  -6   2   8   85.59    9.50
  -6  -2   8   91.39    7.90
   6  -2  -8   94.29    7.10
   6  -2  -8   99.09    6.00
  -6   2   7  594.24   26.30
   6   2  -7  567.64   26.80
  -6   2   7  569.14   27.10
  -6   2   7  588.64   27.20
   6   2  -7  596.54   27.30
   6   2  -7  566.14   26.70
   6  -2  -7  599.64   26.60
   6  -2  -7  579.44   27.10
  -6  -2   7  561.34   27.30
  -6  -2   7  522.65   26.20
   6   2  -6 3114.59  142.99
  -6   2   6 3121.69  143.29
   6   2  -6 3114.69  143.09
  -6   2   6 3089.49  142.79
  -6   2   6 3189.38  143.29
   6   2  -6 3199.78  143.39
   6  -2  -6 3236.88  143.29
   6  -2  -6 3117.09  142.99
  -6  -2   6 3223.88  142.89
   6   2  -5    2.50    2.70
   6   2  -5    1.60    2.80
  -6   2   5    3.80    1.80
  -6   2   5    1.50    3.40
  -6   2   5    6.00    3.20
  -6  -2   5    7.40    3.80
   6  -2  -5    2.70    2.30
   6  -2  -5    1.30    2.90
   6   2  -4  244.38   13.50
  -6   2   4  286.87   12.90
  -6   2   4  277.07   14.10
  -6   2   4  283.27   13.70
   6   2  -4  284.67   13.40
  -6  -2   4  271.97   14.60
  -6  -2   4  268.97   13.30
   6  -2  -4  285.17   13.60
   6  -2  -4  302.37   13.20
  -6  -2   4  273.67   14.30
   6   2  -3   12.10    2.60
  -6   2   3    9.70    3.00
   6   2  -3   12.10    2.80
  -6   2   3    8.10    3.50
  -6   2   3   10.80    1.60
   6  -2  -3    9.40    2.20
  -6  -2   3    9.80    4.10
  -6  -2   3   14.20    3.90
   6  -2  -3   13.60    2.80
  -6  -2   3    8.90    2.60
   6   2  -2  610.74   28.40
  -6   2   2  595.84   28.60
  -6   2   2  621.64   28.20
   6   2  -2  626.24   28.50
  -6   2   2  631.74   29.00
  -6  -2   2  646.14   28.70
   6  -2  -2  620.74   28.60
   6  -2  -2  602.84   28.40
  -6  -2   2  628.34   29.30
   6   2  -1 1245.08   56.69
  -6   2   1 1236.88   55.79
   6   2  -1 1234.78   55.99
   6   2  -1 1196.38   55.89
  -6   2   1 1240.28   56.49
  -6  -2   1 1259.47   56.69
  -6  -2   1 1165.98   56.39
   6  -2  -1 1284.67   55.99
  -6   2   0    4.80    3.50
   6   2   0    3.70    4.00
   6   2   0    4.30    1.60
  -6   2   0    5.50    1.60
   6   2   0    6.50    2.30
  -6  -2   0    3.20    3.10
   6  -2   0    8.20    2.20
  -6  -2   0   10.00    3.90
   6  -2   0   13.20    2.50
  -6   2  -1   14.40    3.70
  -6   2  -1   13.10    4.00
   6   2   1   13.30    4.10
   6   2   1   10.90    2.30
  -6  -2  -1   16.70    4.40
   6  -2   1    9.10    2.70
  -6  -2  -1    5.90    3.10
   6  -2   1   13.20    2.50
   6   2   2    4.10    4.00
   6   2   2    2.80    2.30
  -6   2  -2    4.20    3.30
  -6   2  -2    5.60    4.10
   6  -2   2   -0.90    2.60
  -6  -2  -2    5.00    3.20
  -6  -2  -2    5.10    4.00
  -6   2  -3   -3.90    3.30
  -6   2  -3    2.70    2.70
   6   2   3   -0.90    3.80
   6   2   3   -0.80    2.30
  -6   2  -3   -2.50    3.60
  -6  -2  -3   -0.20    4.30
  -6  -2  -3   -0.10    3.20
  -6   2  -4   39.90    5.90
   6   2   4   45.20    4.40
  -6   2  -4   47.40    5.30
   6   2   4   42.20    7.10
  -6   2  -4   34.20    6.50
   6  -2   4   58.39    5.40
  -6  -2  -4   43.50    5.50
   6  -2   4   58.09    3.50
  -6  -2  -4   49.50    6.90
   6   2   5  108.59    9.20
  -6   2  -5  113.99    8.00
   6   2   5  115.59    6.80
  -6   2  -5  122.19    7.90
  -6   2  -5  122.19    8.60
  -6  -2  -5  110.69    7.80
   6  -2   5  144.59    7.90
   6  -2   5  130.59    6.40
  -6  -2  -5  110.59    8.80
  -6   2  -6    0.40    3.30
   6   2   6    2.70    2.60
  -6   2  -6    0.20    4.10
  -6   2  -6    1.00    3.80
   6   2   6   -0.30    4.20
  -6  -2  -6    2.30    3.40
   6  -2   6    5.70    3.90
   6  -2   6    6.10    2.30
  -6  -2  -6    6.30    4.30
  -6   2  -7    2.20    3.50
   6   2   7    0.70    2.80
   6   2   7   -3.30    4.50
  -6   2  -7    0.80    4.70
  -6   2  -7    2.10    4.30
   6  -2   7    4.10    4.60
  -6  -2  -7    1.30    3.80
  -6  -2  -7    0.40    4.40
   6  -2   7   -1.50    2.70
  -6   2  -8   31.80    7.00
   6   2   8   14.40    5.30
  -6   2  -8   19.50    4.80
   6   2   8   29.30    4.80
  -6   2  -8   22.50    5.20
  -6  -2  -8   18.30    4.10
  -6  -2  -8   19.10    4.90
   6  -2   8   25.50    5.20
   6  -2   8   24.20    3.40
  -6   2  -9   26.30    6.20
  -6   2  -9   18.00    5.60
   6   2   9   22.70    3.70
   6   2   9   25.70    5.70
  -6   2  -9   33.50    7.70
   6  -2   9   15.10    6.00
  -6  -2  -9   19.50    4.60
  -6  -2  -9   20.30    5.50
   6  -2   9   22.90    3.70
  -6   2 -10   29.70    5.90
   6   2  10   26.60    6.00
  -6   2 -10   26.80    6.60
   6   2  10   34.90    5.30
  -6  -2 -10   20.40    5.20
   6  -2  10   31.90    5.20
  -6  -2 -10   16.10    5.00
   6  -2  10   25.20    6.40
  -6   2 -11    8.00    5.20
  -6   2 -11   -5.40    5.40
   6   2  11    0.80    4.50
  -6   2 -11   -2.10    6.40
  -6  -2 -11   -5.90    5.40
   6  -2  11    0.90    3.70
   6  -2  11    5.50    6.60
   6   2  12    7.00    3.90
  -6   2 -12    5.50    5.70
  -6   2 -12   11.20    7.00
   6  -2  12    2.20    6.80
  -6  -2 -12  -10.50    5.60
   6  -2  12    1.50    4.10
   6   2  13   -1.60    3.90
   6  -2  13    3.80    4.60
   6   3 -13   38.80    7.60
   6  -3 -13   46.50    7.70
  -6  -3  13   42.10    4.90
  -6   3  12   18.20    3.60
  -6   3  12    5.80    5.50
  -6   3  12    6.90    4.60
   6  -3 -12   17.30    4.30
   6  -3 -12   12.20    5.30
   6   3 -11   52.69    8.00
  -6   3  11   55.19    5.20
  -6   3  11   45.90    7.60
  -6   3  11   43.90    6.20
   6   3 -11   57.49    7.40
   6  -3 -11   55.59    6.50
   6  -3 -11   54.79    7.60
  -6  -3  11   47.70    8.30
  -6  -3  11   54.49    5.00
  -6   3  10    7.70    4.60
   6   3 -10   13.10    4.70
  -6   3  10    7.90    4.90
  -6   3  10    9.50    3.00
   6   3 -10   19.00    5.00
  -6  -3  10    7.70    5.40
   6  -3 -10    9.90    3.60
   6  -3 -10    7.50    4.80
  -6  -3  10   14.50    3.30
   6   3  -9  125.59    8.70
  -6   3   9  122.89    9.70
  -6   3   9  124.19    7.10
   6   3  -9  124.89    9.80
  -6   3   9  122.39    9.40
   6  -3  -9  116.89    9.60
   6  -3  -9  124.09    7.70
  -6  -3   9  120.09    7.20
  -6  -3   9  126.79   10.20
   6   3  -8  122.89    8.10
   6   3  -8  116.29    8.60
  -6   3   8  125.79    9.50
  -6   3   8  129.39    7.10
  -6   3   8  133.09    9.20
  -6  -3   8  116.49    9.60
   6  -3  -8  125.89    7.50
   6  -3  -8  128.69    9.00
  -6   3   7  326.97   17.60
   6   3  -7  332.67   17.20
   6   3  -7  338.57   16.80
  -6   3   7  348.97   16.40
  -6   3   7  341.17   17.80
   6  -3  -7  337.57   17.70
   6  -3  -7  364.06   16.60
  -6  -3   7  338.27   17.90
  -6  -3   7  391.46   16.60
  -6   3   6    9.00    4.40
   6   3  -6    6.30    3.40
  -6   3   6   11.40    4.20
  -6   3   6    7.20    2.30
   6   3  -6    4.20    3.70
   6  -3  -6    8.10    3.90
   6  -3  -6    7.80    2.80
  -6  -3   6    6.10    4.70
  -6  -3   6   10.40    4.70
   6   3  -5    0.90    3.00
  -6   3   5    3.90    2.10
  -6   3   5    1.00    3.90
  -6   3   5    2.50    4.10
   6   3  -5    3.30    3.20
  -6  -3   5    2.80    4.50
   6  -3  -5    2.10    2.60
  -6  -3   5    4.60    4.30
   6  -3  -5   -0.80    3.50
  -6   3   4   90.69    5.10
   6   3  -4   88.89    6.20
  -6   3   4   87.89    6.70
   6   3  -4   90.59    6.20
  -6   3   4   90.99    7.70
  -6  -3   4   88.69    8.50
  -6  -3   4   88.49    7.90
   6  -3  -4   94.29    7.10
   6  -3  -4   88.49    5.90
   6   3  -3   70.39    5.50
   6   3  -3   75.19    5.50
  -6   3   3   73.89    6.60
  -6   3   3   76.19    4.40
  -6   3   3   71.49    7.20
   6  -3  -3   69.59    5.30
   6  -3  -3   80.19    6.60
  -6  -3   3   79.89    7.50
  -6  -3   3   75.49    8.00
   6   3  -2    6.00    2.80
  -6   3   2    3.30    1.90
  -6   3   2    5.20    4.00
  -6   3   2    5.20    3.50
   6   3  -2    1.10    2.80
  -6  -3   2    0.50    4.30
  -6  -3   2   -3.30    3.30
   6  -3  -2   -0.90    2.40
  -6   3   1    1.30    3.80
   6   3  -1   -2.00    4.60
   6   3  -1    5.30    2.50
  -6   3   1    2.80    1.90
   6   3  -1   -1.30    2.80
  -6  -3   1    2.80    4.50
  -6  -3   1    1.60    3.50
   6  -3  -1   -3.00    3.20
   6  -3  -1   -0.20    2.20
  -6   3   0  237.88   13.00
   6   3   0  240.38   11.90
   6   3   0  237.98   13.60
  -6   3   0  237.98   11.50
   6   3   0  243.88   11.50
   6  -3   0  241.18   12.50
   6  -3   0  237.48   12.40
  -6  -3   0  237.68   12.70
  -6  -3   0  263.77   13.70
   6   3   1   10.20    2.80
  -6   3  -1    8.40    4.90
  -6   3  -1   11.10    2.50
   6   3   1    8.10    4.70
  -6   3  -1    8.60    4.20
  -6  -3  -1   12.80    3.90
   6  -3   1   10.60    3.50
  -6  -3  -1   12.50    4.60
  -6   3  -2   14.60    2.60
  -6   3  -2   13.90    4.60
   6   3   2    8.20    4.60
   6   3   2   10.80    2.80
  -6   3  -2   17.30    4.30
  -6  -3  -2    8.70    3.50
   6  -3   2   18.40    4.10
   6  -3   2   12.60    3.90
  -6  -3  -2    7.00    5.00
  -6   3  -3   31.90    6.90
   6   3   3   31.40    5.20
   6   3   3   22.90    4.00
  -6   3  -3   42.80    7.90
  -6  -3  -3   34.20    5.80
   6  -3   3   38.00    6.30
   6  -3   3   24.20    4.30
  -6  -3  -3   27.90    5.90
   6   3   4    3.10    3.00
  -6   3  -4    8.20    5.20
  -6   3  -4    9.30    4.50
   6   3   4    8.30    4.80
  -6  -3  -4    4.20    5.10
  -6  -3  -4    5.70    4.30
   6  -3   4   -0.90    2.60
   6  -3   4   -2.90    3.90
   6   3   5    2.80    3.40
  -6   3  -5    6.40    5.00
  -6   3  -5   -1.40    4.70
   6   3   5    7.60    4.90
  -6  -3  -5    5.20    5.30
   6  -3   5    3.90    4.50
  -6  -3  -5    5.90    4.40
   6  -3   5    0.90    2.80
   6   3   6   10.40    5.50
   6   3   6    7.30    3.40
  -6   3  -6    5.30    4.30
  -6   3  -6    3.80    5.50
  -6   3  -6    0.00    5.10
   6  -3   6   11.90    5.00
  -6  -3  -6    4.50    4.80
  -6  -3  -6    3.40    5.20
   6  -3   6   15.60    3.20
   6   3   7   44.10    5.70
  -6   3  -7   49.00    8.90
  -6   3  -7   48.50    7.60
   6   3   7   30.60    6.40
  -6   3  -7   49.50    9.30
  -6  -3  -7   27.10    6.00
  -6  -3  -7   45.30    7.60
  -6   3  -8   -4.60    6.00
  -6   3  -8    1.30    6.00
   6   3   8    1.00    3.90
   6   3   8    1.90    5.80
  -6   3  -8    5.80    5.20
   6  -3   8    8.90    3.70
   6  -3   8    8.10    6.50
  -6  -3  -8   -4.50    5.00
  -6  -3  -8    3.20    5.20
   6   3   9    0.00    3.80
  -6   3  -9   -2.50    5.90
  -6   3  -9   -6.90    5.70
  -6   3  -9    7.00    6.50
   6  -3   9    1.50    3.90
   6  -3   9    1.80    6.80
  -6  -3  -9    1.40    5.40
  -6  -3  -9    5.40    5.60
  -6   3 -10    9.80    7.30
  -6   3 -10    5.00    6.30
  -6   3 -10    6.60    6.20
   6   3  10    4.80    4.00
   6  -3  10    0.30    4.50
  -6  -3 -10    4.30    6.10
   6  -3  10   -3.60    7.30
  -6   3 -11   -2.40    5.80
   6   3  11    3.80    4.00
  -6   3 -11    3.00    6.50
   6  -3  11   -9.10    8.10
  -6  -3 -11   -3.50    7.40
   6  -3  11   -4.80    4.80
   6   4 -11   13.80    5.90
  -6   4  11   13.70    5.50
  -6   4  11   18.10    3.90
   6  -4 -11   13.70    4.70
  -6  -4  11   21.00    4.00
   6  -4 -11   11.30    6.00
  -6   4  10    9.00    6.10
   6   4 -10    1.90    6.00
  -6   4  10    3.20    3.60
   6  -4 -10    4.60    5.50
   6  -4 -10   -1.10    4.40
   6   4  -9   63.49    7.00
  -6   4   9   61.29    5.60
  -6   4   9   58.99    9.30
  -6   4   9   50.29    8.20
   6   4  -9   56.49    8.40
   6  -4  -9   57.79    6.30
   6  -4  -9   62.39    8.80
  -6  -4   9   46.00    7.30
  -6   4   8    5.50    3.30
   6   4  -8    4.20    4.30
   6   4  -8    1.20    5.50
  -6   4   8    3.80    5.10
  -6   4   8   16.10    5.90
  -6  -4   8    4.70    6.20
   6  -4  -8    3.60    5.30
  -6  -4   8    3.90    5.90
  -6   4   7   46.00    8.10
   6   4  -7   40.50    6.20
   6   4  -7   47.10    7.70
  -6   4   7   45.00    4.80
  -6   4   7   49.50    7.90
   6  -4  -7   41.80    5.80
   6  -4  -7   34.50    5.90
  -6  -4   7   50.49    8.80
  -6  -4   7   63.49    9.30
   6   4  -6  349.87   18.70
  -6   4   6  376.56   19.30
  -6   4   6  363.36   17.50
  -6   4   6  356.76   19.20
   6   4  -6  375.26   18.10
  -6  -4   6  393.36   20.10
  -6  -4   6  367.56   19.80
   6  -4  -6  371.76   19.30
   6  -4  -6  367.06   17.80
   6   4  -5  187.08   11.40
  -6   4   5  203.18   12.50
   6   4  -5  196.28   10.70
  -6   4   5  188.28    9.90
  -6   4   5  220.18   12.20
   6  -4  -5  187.08   13.40
   6  -4  -5  188.88   10.70
  -6  -4   5  210.18   13.60
  -6   4   4    6.60    5.30
   6   4  -4    3.20    4.50
  -6   4   4   -0.20    2.70
   6   4  -4    7.00    4.00
  -6  -4   4    9.60    5.80
  -6  -4   4    1.00    5.40
   6  -4  -4   -5.40    5.10
   6  -4  -4   -3.80    3.60
   6   4  -3   10.50    4.10
   6   4  -3    8.90    3.80
  -6   4   3   12.00    5.40
  -6   4   3   17.50    5.20
  -6  -4   3   10.50    5.70
  -6  -4   3    4.60    5.50
   6  -4  -3    9.10    5.60
   6  -4  -3    9.20    3.60
   6   4  -2    8.70    3.60
  -6   4   2   11.50    5.50
  -6   4   2   16.80    2.90
   6   4  -2   17.50    3.80
   6  -4  -2   11.90    3.40
   6  -4  -2    4.40    5.50
  -6  -4   2   13.60    6.20
  -6  -4   2   16.40    5.70
   6   4  -1  137.59    8.40
  -6   4   1  133.29    7.60
   6   4  -1  133.39    8.20
  -6   4   1  144.29   10.60
   6  -4  -1  148.49   10.00
   6  -4  -1  132.29    8.20
  -6  -4   1  132.59   11.50
   6   4   0   -3.70    3.60
  -6   4   0    3.00    5.10
  -6   4   0   -1.00    3.10
   6   4   0    0.20    5.80
   6  -4   0   -5.10    5.00
  -6  -4   0   -4.40    5.40
  -6  -4   0   -8.20    4.90
  -6   4  -1   56.09    5.50
   6   4   1   41.60    6.50
   6   4   1   44.70    5.50
  -6   4  -1   57.29    9.60
  -6   4  -1   56.49    8.80
   6  -4   1   51.79    8.10
  -6  -4  -1   38.70    7.40
   6  -4   1   52.19    8.30
  -6  -4  -1   38.40    6.60
   6   4   2    1.50    5.70
  -6   4  -2    5.90    3.70
  -6   4  -2    6.80    5.50
  -6   4  -2    8.90    6.70
   6   4   2   -0.60    3.30
  -6  -4  -2   -2.20    5.10
  -6  -4  -2   -0.30    6.00
   6  -4   2   -7.60    5.10
   6  -4   2    4.10    5.50
   6   4   3    9.30    3.80
  -6   4  -3    8.70    5.80
  -6   4  -3   13.40    6.10
  -6   4  -3   14.20    3.90
   6   4   3   11.20    6.30
   6  -4   3   23.30    5.70
  -6  -4  -3   13.70    6.80
  -6  -4  -3    1.30    5.10
   6  -4   3    7.00    5.50
   6   4   4   -5.40    6.00
  -6   4  -4    2.90    6.60
  -6   4  -4    0.60    5.90
   6   4   4   -5.40    3.80
   6  -4   4   14.70    5.80
  -6  -4  -4   -9.00    6.20
  -6  -4  -4   -7.60    4.90
  -6   4  -5    9.70    6.60
   6   4   5   12.10    3.80
   6   4   5   18.60    6.30
  -6   4  -5   20.20    7.20
   6  -4   5   -1.00    6.00
   6  -4   5    2.90    3.90
  -6  -4  -5    9.20    6.30
  -6  -4  -5   10.30    5.50
   6   4   6   15.50   11.20
  -6   4  -6    9.40    7.20
   6   4   6    6.60    4.10
  -6   4  -6   17.10    7.00
   6  -4   6    2.40    6.30
  -6  -4  -6   -0.70    6.00
   6  -4   6   22.40    6.20
   6  -4   6    4.50    4.20
  -6  -4  -6    8.50    5.50
   6   4   7    2.70    4.30
  -6   4  -7   10.10    7.70
  -6   4  -7    8.60   13.30
   6  -4   7   18.60    6.50
   6  -4   7    1.20    7.20
  -6  -4  -7    5.70    7.20
   6  -4   7   20.20    4.30
  -6   4  -8   -0.60    6.90
  -6   4  -8   16.50    8.30
   6   4   8    0.70    3.90
   6  -4   8   15.40    4.70
   6  -4   8   11.80    7.90
  -6  -4  -8    0.40    5.60
  -6   4  -9    6.40    9.10
   6   4   9    1.80    4.70
  -6   4  -9   -6.20    6.90
  -6  -4  -9    1.40    6.00
   6  -4   9   -3.70    9.20
   6  -4   9    1.80    4.90
  -6   5   7   34.00    7.40
  -6   5   7   30.40    6.40
   6   5  -7   44.20    6.70
  -6   5   7   41.20    5.50
   6  -5  -7   21.40    5.10
   6  -5  -7   22.40    6.40
  -6   5   6   39.20    6.80
  -6   5   6   57.39    5.60
   6   5  -6   49.30    6.90
  -6   5   6   34.40    7.50
  -6  -5   6   52.49    7.70
   6  -5  -6   44.40    7.50
   6  -5  -6   38.20    5.30
   6   5  -5   24.90    5.60
  -6   5   5   21.00    3.90
   6   5  -5   14.90    5.20
  -6   5   5   14.60    5.80
  -6   5   5   24.80    6.80
  -6  -5   5   25.00    5.80
   6  -5  -5    9.60    7.10
  -6   5   4    4.90    3.60
   6   5  -4   14.20    5.10
   6   5  -4    3.70    5.20
  -6   5   4    2.90    5.80
  -6   5   4    8.20    6.60
   6  -5  -4  -10.40    6.80
   6   5  -3   40.10    7.80
  -6   5   3   34.90    5.20
   6   5  -3   23.00    4.60
  -6   5   3   21.60    6.20
   6  -5  -3   15.70    4.20
  -6  -5   3   27.80    5.80
   6  -5  -3   23.10    7.00
  -6  -5   3   36.90    7.30
  -6   5   2    7.80    5.90
  -6   5   2   12.90    3.90
   6   5  -2   10.00    4.20
  -6  -5   2    9.80    6.70
   6  -5  -2   -4.50    6.80
   6  -5  -2   11.80    6.90
   6  -5  -2    7.90    4.10
  -6  -5   2   13.30    5.60
  -6   5   1    2.30    8.80
   6   5  -1    6.80    4.00
  -6   5   1    7.70    3.80
  -6  -5   1    9.40    6.50
  -6  -5   1    8.80    5.80
   6  -5  -1    0.80    3.70
   6  -5  -1   -2.20    6.70
   6   5   0    3.80    4.10
  -6   5   0   10.40    4.40
   6  -5   0    1.20    7.00
   6  -5   0  -16.20    6.60
   6  -5   0    9.00    4.10
  -6  -5   0    6.50    7.20
  -6  -5   0    4.20    6.20
   6   5   1   10.60    5.30
  -6   5  -1   15.70    4.60
  -6   5  -1    9.20    7.00
  -6  -5  -1    3.40    7.80
   6  -5   1   18.70    4.80
   6  -5   1   -4.20    6.90
   6  -5   1   -0.40    7.20
  -6   5  -2    6.00    4.80
   6   5   2    0.40    4.30
  -6   5  -2   -7.60    7.10
   6  -5   2    2.40    7.60
   6  -5   2   18.10    6.40
  -6  -5  -2   -1.70    5.80
  -6   5  -3    2.50    7.50
  -6   5  -3    4.50    7.50
   6   5   3    6.70    4.20
  -6   5  -3   14.20    5.00
   6  -5   3   31.00    7.50
  -6  -5  -3    6.10    5.40
   6  -5   3   -0.90    8.00
   6   5   4   11.00    4.10
  -6   5  -4    7.40    8.00
  -6   5  -4   16.40    8.10
   6  -5   4   26.50    7.00
   6  -5   4    1.60    8.00
  -6  -5  -4   12.10    5.60
  -6   5  -5    7.70    9.00
   6   5   5    2.70    4.50
  -6   5  -5    4.20    6.80
  -6  -5  -5    2.30    5.90
   6  -5   5    3.30    5.20
  -7   0  16    3.90    2.70
   7   0 -16    7.20    4.90
  -7   0  15   -1.60    2.50
  -7   0  14   49.40    4.70
   7   0 -14   51.79    6.90
   7   0 -14   47.70    7.50
   7   0 -13    1.70    4.10
  -7   0  13    1.30    3.60
   7   0 -13    1.90    4.00
  -7   0  13    1.30    2.50
  -7   0  12   50.09    4.40
  -7   0  12   49.20    6.20
   7   0 -12   50.49    6.10
   7   0 -12   50.39    6.60
   7   0 -11    0.80    3.00
  -7   0  11   -2.40    3.60
   7   0 -11    0.60    3.60
  -7   0  11   -1.10    2.20
  -7   0  10    7.30    2.20
   7   0 -10    7.50    3.60
   7   0 -10    4.10    3.00
  -7   0  10    7.00    3.50
  -7   0   9   -1.60    3.30
  -7   0   9   -1.40    2.10
   7   0  -9    0.30    2.60
   7   0  -9   -0.10    3.20
  -7   0   9   -2.30    1.50
  -7   0   8  470.25   21.00
   7   0  -8  441.56   21.30
  -7   0   8  458.45   21.00
  -7   0   8  458.75   21.80
   7   0  -8  438.66   21.80
  -7   0   7   -1.20    2.00
  -7   0   7   -0.50    1.90
   7   0  -7   -0.50    3.20
  -7   0   7    3.60    3.20
   7   0  -7    1.60    2.60
   7   0  -6   95.99    6.00
  -7   0   6   97.09    5.70
   7   0  -6   99.59    6.80
  -7   0   6  101.29    5.40
  -7   0   6  101.69    6.80
   7   0  -5    2.30    2.30
  -7   0   5    0.50    2.10
   7   0  -5    0.50    2.70
  -7   0   5   -0.30    1.60
  -7   0   5    2.50    2.80
  -7   0   4  361.06   16.90
  -7   0   4  356.76   16.70
   7   0  -4  362.06   16.50
   7   0  -4  336.67   16.80
   7   0  -3    0.50    2.30
   7   0  -3    2.50    1.90
   7   0  -3   -0.50    1.60
  -7   0   3    2.80    2.40
  -7   0   2 1490.75   66.19
  -7   0   2 1418.46   66.09
   7   0  -2 1463.75   65.99
   7   0  -2 1447.76   65.89
   7   0  -1    3.30    1.80
   7   0  -1   -0.40    1.40
  -7   0   1   -2.30    2.30
   7   0   0  430.26   19.90
   7   0   0  450.45   19.50
  -7   0   0  418.16   20.30
   7   0   0  410.96   19.60
   7   0   1    0.90    1.40
   7   0   1   -1.00    2.50
   7   0   1   -2.80    1.60
  -7   0  -1   -0.60    3.90
  -7   0  -1    2.90    2.20
  -7   0  -2   88.49    5.80
  -7   0  -2   93.29    5.70
   7   0   2   90.69    4.80
   7   0   2   86.99    5.90
  -7   0  -2   98.89    7.60
   7   0   3    1.50    1.70
   7   0   3    4.80    2.80
  -7   0  -3    0.50    2.90
  -7   0  -3    6.50    5.10
  -7   0  -3   -3.50    2.50
  -7   0  -4  131.69    7.90
  -7   0  -4  156.08    9.90
  -7   0  -4  152.58    8.80
   7   0   4  136.39    8.70
   7   0   4  145.89    7.20
  -7   0  -5    1.00    3.00
  -7   0  -5   11.30    5.30
  -7   0  -5    1.30    3.30
   7   0   5    3.80    2.10
   7   0   5    5.10    3.60
  -7   0  -6   15.10    3.60
   7   0   6   15.40    2.30
  -7   0  -6   12.30    3.90
  -7   0  -6   12.60    5.50
   7   0   6   13.60    3.70
  -7   0  -7    1.40    3.80
  -7   0  -7   -0.30    3.30
  -7   0  -7    1.80    5.60
   7   0   7    0.90    2.20
   7   0   7    1.30    3.80
  -7   0  -8   72.59    6.50
   7   0   8   79.99    7.80
  -7   0  -8   86.99    7.90
   7   0   8   77.49    5.40
  -7   0  -8   76.89    8.70
  -7   0  -9   12.30    6.50
  -7   0  -9   -1.70    3.80
  -7   0  -9   -2.70    4.60
   7   0   9    4.20    4.50
   7   0   9   -2.10    2.80
  -7   0 -10   -9.50    5.20
  -7   0 -10    3.90    4.00
  -7   0 -10   17.50    7.40
   7   0  10   -2.40    4.80
   7   0  10    1.70    3.20
  -7   0 -11   -7.90    5.30
   7   0  11   -3.80    3.30
   7   0  11   -2.70    5.10
  -7   0 -11   -0.40    4.30
   7   1 -16   20.00    5.40
  -7   1  16   18.30    3.20
   7  -1 -16   18.00    5.30
  -7  -1  16   14.30    2.80
  -7   1  15    0.90    2.70
   7   1 -15    2.50    4.30
  -7  -1  15    0.00    2.70
   7  -1 -15    0.70    4.70
  -7   1  14   97.09    8.20
  -7   1  14   96.59    6.30
   7   1 -14  104.89    8.10
   7   1 -14   94.39    8.50
  -7  -1  14   97.39    6.20
   7  -1 -14  109.89    8.60
   7  -1 -14   99.69    9.00
  -7   1  13   40.20    6.50
   7   1 -13   43.90    6.60
   7   1 -13   40.90    6.90
  -7   1  13   44.10    4.20
   7  -1 -13   47.30    7.00
  -7  -1  13   41.80    5.50
   7  -1 -13   41.20    6.50
  -7  -1  13   41.60    4.60
  -7   1  12  181.28   11.00
   7   1 -12  192.48   11.30
   7   1 -12  197.68   11.00
  -7   1  12  197.28    9.70
  -7  -1  12  195.38    9.70
   7  -1 -12  182.38   10.70
  -7  -1  12  183.68   11.30
   7  -1 -12  181.88   11.40
   7   1 -11    0.20    3.30
  -7   1  11    0.40    2.30
  -7   1  11   -1.40    2.70
  -7   1  11    0.00    3.40
   7   1 -11    0.90    3.80
  -7  -1  11    1.10    2.60
   7  -1 -11   -0.60    3.60
   7  -1 -11    0.80    3.20
  -7  -1  11    2.70    4.00
  -7   1  10   97.29    7.30
   7   1 -10  100.09    7.00
  -7   1  10  104.59    5.70
   7   1 -10  106.89    7.90
  -7  -1  10  100.39    6.00
   7  -1 -10  108.99    6.80
   7  -1 -10   96.19    7.40
  -7  -1  10  107.89    7.90
  -7   1   9   12.40    3.00
  -7   1   9   10.70    2.00
  -7   1   9   10.50    3.20
   7   1  -9   11.90    3.20
   7   1  -9    8.80    3.60
  -7  -1   9   10.70    3.90
   7  -1  -9   13.40    3.00
  -7  -1   9   13.10    2.50
   7  -1  -9    8.70    3.30
   7   1  -8  100.99    6.60
   7   1  -8  101.39    7.50
  -7   1   8  100.89    5.40
  -7   1   8  101.09    6.70
  -7   1   8  104.39    7.00
  -7  -1   8  110.09    7.70
  -7  -1   8  105.49    5.80
   7  -1  -8  106.19    7.20
   7  -1  -8  103.09    6.30
  -7   1   7  401.66   18.30
   7   1  -7  394.46   18.80
  -7   1   7  409.36   18.90
  -7   1   7  394.76   19.00
   7   1  -7  404.16   19.30
   7  -1  -7  386.66   18.60
   7  -1  -7  378.46   19.00
  -7  -1   7  398.36   19.40
  -7   1   6  625.24   28.30
   7   1  -6  651.73   28.70
  -7   1   6  622.54   28.80
   7   1  -6  610.94   28.60
  -7   1   6  629.24   28.80
   7   1  -6  632.14   29.10
   7  -1  -6  590.34   28.80
  -7  -1   6  584.64   28.30
   7  -1  -6  627.24   28.50
  -7  -1   6  628.04   29.20
  -7   1   5 1503.75   67.89
  -7   1   5 1490.35   67.89
   7   1  -5 1523.65   68.09
  -7   1   5 1509.15   67.59
   7   1  -5 1500.45   67.79
  -7  -1   5 1505.65   68.09
   7  -1  -5 1544.05   67.79
   7  -1  -5 1464.85   67.89
  -7  -1   5 1386.06   67.59
   7   1  -4   13.80    2.30
  -7   1   4   10.80    2.40
  -7   1   4   13.00    1.80
   7   1  -4    8.70    3.00
   7   1  -4   16.20    2.50
  -7   1   4   14.50    2.90
   7  -1  -4   12.30    2.10
  -7  -1   4   12.20    3.20
  -7  -1   4    9.40    1.90
   7  -1  -4   13.00    2.40
   7   1  -3  211.68   10.00
  -7   1   3  198.98    9.50
   7   1  -3  211.78   10.10
  -7   1   3  205.48   10.50
  -7   1   3  209.78    9.90
   7  -1  -3  212.68    9.90
  -7  -1   3  192.08   10.90
  -7  -1   3  198.68   10.80
   7  -1  -3  202.08   10.00
  -7  -1   3  210.68   10.00
   7   1  -2  540.25   24.30
   7   1  -2  546.45   24.30
  -7   1   2  529.75   24.80
  -7  -1   2  542.55   24.90
  -7  -1   2  531.05   24.40
  -7  -1   2  512.25   24.90
   7  -1  -2  514.45   24.30
   7   1  -1   29.30    5.20
  -7   1   1   29.70    5.20
   7   1  -1   30.40    3.00
   7   1  -1   34.20    2.90
   7  -1  -1   25.80    3.10
  -7  -1   1   37.10    3.70
  -7  -1   1   28.60    5.00
   7   1   0  238.38   11.00
   7   1   0  243.58   10.90
  -7   1   0  232.38   12.00
   7   1   0  225.88   12.00
  -7  -1   0  235.68   12.00
  -7  -1   0  225.88   11.40
   7  -1   0  236.58   11.10
   7   1   1   47.40    3.00
   7   1   1   40.20    5.40
   7   1   1   50.09    3.60
  -7   1  -1   51.19    5.80
  -7   1  -1   56.39    5.40
  -7  -1  -1   54.69    4.50
   7  -1   1   58.39    2.80
  -7  -1  -1   47.80    5.50
  -7   1  -2    2.50    3.70
   7   1   2    0.30    3.50
   7   1   2    2.70    1.20
  -7   1  -2    1.80    1.90
  -7   1  -2   -0.90    3.70
   7   1   2    2.90    2.00
  -7  -1  -2    4.70    2.60
  -7  -1  -2    5.60    3.30
   7  -1   2    5.50    1.30
   7   1   3   -0.40    3.40
  -7   1  -3    1.70    3.10
  -7   1  -3    1.90    2.40
   7   1   3    1.70    2.00
  -7   1  -3   -5.90    4.10
   7  -1   3    8.20    2.70
  -7  -1  -3    1.50    2.70
  -7  -1  -3    2.00    3.50
   7  -1   3    2.30    1.50
  -7   1  -4  416.06   19.00
   7   1   4  372.96   19.40
   7   1   4  394.16   18.50
  -7   1  -4  399.26   19.10
  -7   1  -4  404.36   19.80
  -7  -1  -4  394.76   19.50
   7  -1   4  399.16   18.30
  -7  -1  -4  411.06   19.00
   7  -1   4  413.46   19.10
  -7  -1  -4  379.76   18.60
  -7   1  -5  236.58   13.40
  -7   1  -5  249.28   12.70
   7   1   5  245.18   11.90
   7   1   5  254.77   13.40
  -7   1  -5  244.08   12.80
  -7  -1  -5  248.58   12.60
   7  -1   5  244.28   12.80
  -7  -1  -5  242.48   11.90
  -7  -1  -5  251.97   13.20
   7   1   6    8.20    4.10
  -7   1  -6    3.90    3.50
   7   1   6    7.50    2.40
  -7   1  -6    3.10    3.60
  -7   1  -6    9.70    4.60
  -7  -1  -6    0.20    3.00
  -7  -1  -6    8.20    2.50
   7  -1   6    1.60    3.70
  -7  -1  -6   11.20    5.80
   7  -1   6    1.60    2.00
   7   1   7   19.80    2.80
  -7   1  -7   19.80    4.30
   7   1   7   24.00    4.50
  -7   1  -7   17.80    4.20
   7  -1   7   19.10    2.60
  -7  -1  -7   10.80    3.60
  -7  -1  -7   19.40    4.50
   7  -1   7   18.60    4.20
   7   1   8    1.90    4.40
  -7   1  -8   17.90    6.20
  -7   1  -8   -0.60    4.60
  -7   1  -8    0.20    4.20
   7   1   8    0.40    2.70
  -7  -1  -8   -3.70    3.60
   7  -1   8   -3.20    4.50
   7  -1   8   -2.30    2.60
  -7  -1  -8    0.80    3.00
  -7  -1  -8   -0.40    4.30
  -7   1  -9  185.58   11.70
  -7   1  -9  184.38   12.10
   7   1   9  156.28   11.40
  -7   1  -9  147.39   10.40
   7   1   9  157.78    8.70
  -7  -1  -9  153.68   11.00
  -7  -1  -9  147.69    9.30
   7  -1   9  173.08   11.40
   7  -1   9  157.08    8.60
  -7  -1  -9  147.99   10.70
   7   1  10   74.89    6.30
  -7   1 -10   80.59    8.40
  -7   1 -10  112.29   11.70
  -7   1 -10   99.79   10.30
   7   1  10   77.29    9.50
   7  -1  10   89.09    6.30
  -7  -1 -10   80.59    9.20
   7  -1  10   81.39    9.90
  -7  -1 -10   89.89    7.40
   7   1  11   -4.70    5.30
  -7   1 -11   -0.40    5.70
  -7   1 -11   -1.60    4.60
   7   1  11   -7.10    3.30
   7  -1  11   -7.90    5.60
  -7  -1 -11    4.80    4.00
   7  -1  11   -0.20    3.60
  -7  -1 -11   -5.50    4.80
   7   1  13    3.20    3.60
  -7   1 -13    6.30    5.50
  -7  -1 -13   11.10    4.60
   7  -1  13    0.50    4.00
  -7   2  15    2.60    3.30
   7   2 -15    4.30    4.60
  -7  -2  15    4.10    3.00
   7  -2 -15    9.30    5.30
   7  -2 -14   11.00    4.70
   7   2 -13    5.70    4.60
  -7   2  13    2.60    4.80
   7   2 -13    3.60    5.00
  -7   2  13    8.50    3.10
  -7  -2  13    6.00    3.10
   7  -2 -13    6.70    4.20
   7  -2 -13    0.80    4.50
  -7   2  12   11.50    3.90
  -7   2  12   13.40    3.10
   7   2 -12   16.80    4.70
   7   2 -12    9.60    4.70
  -7   2  12   10.80    4.80
   7  -2 -12   14.90    4.50
  -7  -2  12   12.40    3.00
  -7  -2  12   17.40    5.00
   7  -2 -12   11.90    4.00
  -7   2  11   56.39    7.50
   7   2 -11   52.69    7.60
   7   2 -11   60.99    6.70
  -7   2  11   53.69    6.60
  -7   2  11   63.09    5.00
   7  -2 -11   65.19    6.20
   7  -2 -11   54.19    7.10
  -7  -2  11   63.19    5.00
  -7  -2  11   49.30    7.80
   7   2 -10    5.90    3.40
  -7   2  10    7.30    4.20
  -7   2  10    7.30    2.60
   7   2 -10    9.40    4.40
  -7   2  10    8.70    3.60
  -7  -2  10    6.00    2.60
  -7  -2  10    4.80    4.30
   7  -2 -10    7.00    3.20
   7  -2 -10    6.40    4.00
  -7   2   9  206.58    9.80
  -7   2   9  199.18   10.90
  -7   2   9  196.88   11.30
   7   2  -9  182.58   10.70
   7   2  -9  205.18   11.50
  -7  -2   9  194.18    9.90
   7  -2  -9  190.18   10.30
   7  -2  -9  195.88   11.20
  -7  -2   9  197.78   11.70
  -7   2   8  362.46   16.70
  -7   2   8  360.06   17.80
  -7   2   8  359.66   17.70
   7   2  -8  363.66   17.30
   7   2  -8  359.56   17.40
   7   2  -8  363.96   18.10
   7  -2  -8  353.96   17.80
  -7  -2   8  359.26   18.20
   7  -2  -8  351.56   17.10
  -7   2   7  870.41   38.90
   7   2  -7  857.51   39.20
   7   2  -7  862.21   39.80
  -7   2   7  845.92   39.60
   7   2  -7  859.01   39.40
  -7   2   7  875.91   39.60
  -7  -2   7  824.52   38.90
   7  -2  -7  846.92   39.60
   7  -2  -7  852.31   39.10
  -7  -2   7  851.61   39.90
   7   2  -6  733.63   33.30
  -7   2   6  681.83   32.50
  -7   2   6  716.63   33.00
  -7   2   6  705.43   32.90
   7   2  -6  709.43   32.80
   7   2  -6  710.43   32.60
  -7  -2   6  708.33   33.30
   7  -2  -6  715.23   33.00
   7  -2  -6  691.43   32.50
  -7  -2   6  716.63   32.40
  -7   2   5    0.10    3.40
  -7   2   5    2.60    3.00
   7   2  -5   -0.90    2.70
  -7   2   5   -0.50    1.60
   7   2  -5   -1.00    2.80
   7  -2  -5    3.30    2.90
  -7  -2   5    1.60    3.80
   7  -2  -5    0.60    2.40
   7   2  -4  477.15   21.50
  -7   2   4  460.15   21.70
  -7   2   4  470.55   22.10
  -7   2   4  453.85   21.10
   7   2  -4  429.76   21.60
   7  -2  -4  460.65   21.60
  -7  -2   4  476.05   21.40
  -7  -2   4  462.85   22.50
   7  -2  -4  431.36   21.30
  -7  -2   4  492.45   22.30
  -7   2   3  213.18   10.50
  -7   2   3  228.78   12.10
  -7   2   3  220.58   11.30
   7   2  -3  229.88   11.20
   7   2  -3  227.08   11.10
  -7  -2   3  222.18   12.60
   7  -2  -3  229.68   11.10
   7  -2  -3  232.48   11.00
  -7  -2   3  227.88   11.20
  -7  -2   3  226.28   12.30
  -7   2   2  155.48    7.20
   7   2  -2  153.48    8.00
   7   2  -2  151.48    7.70
  -7   2   2  147.39    8.00
  -7   2   2  158.68    9.40
   7  -2  -2  150.78    7.80
  -7  -2   2  138.29    9.70
   7  -2  -2  152.38    7.90
   7   2  -1  440.46   19.90
   7   2  -1  416.26   19.70
   7   2  -1  438.26   21.00
  -7   2   1  424.96   19.50
  -7   2   1  423.76   20.60
   7  -2  -1  414.86   19.80
  -7  -2   1  426.56   20.10
  -7  -2   1  442.66   20.90
  -7   2   0    4.60    1.40
   7   2   0    4.10    1.50
   7   2   0   -3.90    4.00
  -7   2   0    6.70    3.70
   7   2   0    0.20    2.30
  -7  -2   0    1.60    4.00
  -7  -2   0    4.50    2.90
  -7   2  -1   91.19    7.50
  -7   2  -1  115.49    8.10
   7   2   1   99.89    5.80
   7   2   1   98.09    8.00
   7  -2   1   99.29    6.00
  -7  -2  -1  104.39    8.10
   7  -2   1   89.19    6.20
  -7  -2  -1  104.29    6.80
   7  -2   1  118.09    5.10
  -7   2  -2   64.29    6.80
  -7   2  -2   60.09    6.50
   7   2   2   66.69    4.50
   7   2   2   58.79    6.90
  -7  -2  -2   69.69    5.60
   7  -2   2   53.09    4.80
  -7  -2  -2   70.99    7.00
   7  -2   2   55.09    3.60
  -7   2  -3   16.50    4.10
   7   2   3   17.10    2.70
  -7   2  -3   16.00    3.70
  -7   2  -3   16.30    2.80
  -7  -2  -3   21.90    5.00
  -7  -2  -3   20.70    4.70
   7  -2   3    7.30    2.90
   7  -2   3   10.80    1.90
  -7   2  -4    3.10    3.00
  -7   2  -4    3.70    4.00
  -7   2  -4    2.30    3.50
   7   2   4    3.00    2.60
   7   2   4    2.30    4.30
  -7  -2  -4    1.70    3.20
  -7  -2  -4    1.50    4.80
   7   2   5   -3.50    4.40
  -7   2  -5    0.80    3.50
  -7   2  -5    2.40    3.40
  -7   2  -5    3.90    4.20
   7   2   5    0.90    2.70
   7  -2   5    7.60    2.30
   7  -2   5   12.00    3.70
  -7  -2  -5    3.40    3.40
  -7  -2  -5    0.50    4.10
   7   2   6   23.50    3.00
   7   2   6   26.00    4.90
  -7   2  -6   23.70    4.90
  -7   2  -6   15.50    4.10
  -7   2  -6   18.10    4.00
   7  -2   6   29.30    3.80
   7  -2   6   27.30    4.40
  -7  -2  -6   19.60    4.10
  -7  -2  -6   19.60    4.70
  -7  -2  -6   19.80    2.40
   7   2   7   82.79    9.00
  -7   2  -7   93.09    8.70
  -7   2  -7   91.39    8.30
  -7   2  -7   87.89    8.50
   7   2   7   83.49    6.10
   7  -2   7  102.79    8.70
  -7  -2  -7   89.09    8.60
  -7  -2  -7   92.49    5.30
   7  -2   7   96.09    5.90
  -7  -2  -7   75.29    7.30
  -7   2  -8   17.10    5.90
   7   2   8    0.30    5.10
   7   2   8   15.40    3.50
  -7   2  -8    3.10    4.40
  -7   2  -8    2.70    5.10
   7  -2   8   13.50    5.60
   7  -2   8   12.60    3.50
  -7  -2  -8   10.00    5.00
  -7  -2  -8    9.50    4.20
   7   2   9    2.10    3.60
  -7   2  -9    3.00    4.70
  -7   2  -9    1.70    6.30
  -7   2  -9   -8.50    5.50
   7   2   9   -7.00    5.50
  -7  -2  -9    9.00    5.20
   7  -2   9   -0.60    6.00
  -7  -2  -9    3.20    4.70
   7  -2   9   -0.30    3.30
  -7   2 -10   68.09   11.40
   7   2  10   34.30    6.40
   7   2  10   52.39    5.80
  -7   2 -10   57.29    9.00
  -7  -2 -10   26.50    5.70
  -7  -2 -10   43.10    8.20
   7  -2  10   50.89    5.60
   7  -2  10   39.20    6.70
  -7   2 -11   12.00    6.00
  -7   2 -11   -0.20    7.40
   7   2  11    1.10    3.80
   7  -2  11   -0.90    6.70
  -7  -2 -11    3.60    5.40
   7  -2  11    0.40    4.00
   7   2  12    1.30    3.90
  -7   2 -12   -0.10    6.20
  -7   2 -12    9.70    7.40
   7  -2  12   -1.20    4.20
   7  -2  12   -0.30    7.50
  -7  -2 -12   -7.80    6.20
  -7   3  13    4.90    3.60
  -7   3  13    3.60    4.70
   7   3 -13    5.10    4.90
   7  -3 -13    8.00    4.70
  -7  -3  13    4.40    3.10
   7  -3 -13   10.50    7.40
  -7   3  12    5.30    4.70
  -7   3  12   10.60    3.40
  -7   3  12    7.40    5.40
   7  -3 -12   11.20    5.40
   7  -3 -12    9.00    4.30
  -7   3  11   61.29    7.70
  -7   3  11   46.60    8.30
   7   3 -11   65.09    7.50
   7   3 -11   62.19    8.40
  -7   3  11   58.79    5.40
   7  -3 -11   67.79    8.10
  -7  -3  11   55.99    8.80
   7  -3 -11   63.99    6.60
  -7  -3  11   62.19    5.30
   7   3 -10   37.40    6.00
  -7   3  10   41.80    5.90
   7   3 -10   34.90    5.30
  -7   3  10   34.40    7.30
  -7   3  10   44.10    4.50
  -7  -3  10   34.10    6.10
   7  -3 -10   36.00    5.60
   7  -3 -10   37.50    5.40
   7   3  -9  217.38   12.50
  -7   3   9  202.58   12.20
  -7   3   9  213.58   10.50
  -7   3   9  188.38   12.70
   7   3  -9  220.28   12.00
   7   3  -9  201.08   11.40
  -7  -3   9  194.68   13.10
   7  -3  -9  199.58   12.60
   7  -3  -9  226.38   11.00
   7   3  -8   98.59    7.20
  -7   3   8  108.99    8.60
  -7   3   8   91.59    8.50
  -7   3   8  100.49    6.10
   7   3  -8   96.99    8.00
   7  -3  -8   98.19    8.30
  -7  -3   8  109.39    6.30
   7  -3  -8   95.59    6.80
  -7  -3   8   88.59    9.00
  -7   3   7  655.43   32.50
  -7   3   7  654.33   30.20
  -7   3   7  655.13   31.20
   7   3  -7  651.03   30.60
   7   3  -7  656.03   30.80
   7  -3  -7  682.93   31.20
  -7  -3   7  674.03   31.80
   7  -3  -7  652.63   30.60
  -7  -3   7  642.14   31.30
   7   3  -6    1.40    3.40
   7   3  -6   -0.20    3.50
  -7   3   6    1.00    4.30
  -7   3   6    0.20    2.20
  -7   3   6   -2.80    4.00
   7  -3  -6    4.40    3.90
  -7  -3   6    1.70    4.90
  -7  -3   6   -2.50    3.00
   7  -3  -6   -1.30    2.90
  -7  -3   6    5.80    4.70
  -7   3   5   68.89    4.30
   7   3  -5   74.49    5.80
   7   3  -5   64.99    5.50
  -7   3   5   66.59    6.80
  -7   3   5   66.59    7.40
   7  -3  -5   71.69    5.30
  -7  -3   5   68.89    8.10
   7  -3  -5   71.99    6.30
  -7  -3   5   69.19    7.30
  -7  -3   5   57.99    5.50
  -7   3   4    3.10    3.60
   7   3  -4    1.30    3.10
   7   3  -4   -1.00    3.00
  -7   3   4    6.10    1.90
  -7   3   4    3.50    4.10
   7  -3  -4    1.00    2.80
  -7  -3   4   -1.40    3.00
  -7  -3   4   -3.90    4.60
  -7  -3   4    2.00    4.40
   7  -3  -4    1.00    3.50
  -7   3   3    7.40    3.60
   7   3  -3   -0.20    3.10
  -7   3   3    1.80    4.10
  -7   3   3    7.00    1.90
   7  -3  -3   -2.10    2.80
  -7  -3   3    5.20    4.30
  -7  -3   3    2.40    4.50
  -7  -3   3    3.30    3.00
   7  -3  -3    3.80    3.60
  -7   3   2   71.19    4.30
  -7   3   2   72.29    7.30
  -7   3   2   83.89    6.50
   7   3  -2   74.19    5.00
   7   3  -2   70.99    5.30
   7  -3  -2   67.49    5.00
  -7  -3   2   73.19    7.90
  -7  -3   2   69.49    5.90
  -7   3   1    3.70    1.90
   7   3  -1    4.00    3.00
  -7   3   1    4.30    3.90
   7   3  -1    7.40    4.80
  -7  -3   1    3.50    3.30
  -7  -3   1    4.40    4.40
   7  -3  -1    0.30    3.40
   7  -3  -1   -0.70    2.50
   7  -3  -1    4.40    3.30
  -7   3   0    7.00    4.30
   7   3   0    5.80    4.70
  -7   3   0   11.40    2.20
   7   3   0    6.20    2.90
  -7  -3   0    6.60    3.40
   7  -3   0   14.80    3.40
  -7  -3   0   12.60    4.80
   7  -3   0    7.80    3.20
  -7   3  -1    4.50    4.40
   7   3   1    7.10    4.80
   7   3   1    2.80    2.90
  -7   3  -1    5.80    4.90
  -7   3  -1    8.00    2.30
   7  -3   1   15.20    3.60
  -7  -3  -1    2.50    3.80
  -7  -3  -1    0.60    4.60
   7  -3   1    5.00    3.40
  -7   3  -2   21.50    5.10
   7   3   2   14.70    3.00
  -7   3  -2   17.80    4.60
   7   3   2   15.50    5.00
   7  -3   2   20.70    4.10
  -7  -3  -2   22.20    5.40
  -7  -3  -2   18.20    4.30
   7  -3   2   11.10    3.70
  -7   3  -3   43.50    8.40
  -7   3  -3   35.90    7.70
   7   3   3   37.10    4.40
   7   3   3   36.10    5.60
   7  -3   3   26.30    4.40
  -7  -3  -3   49.10    6.40
   7  -3   3   51.39    3.80
  -7  -3  -3   40.90    6.30
   7  -3   3   47.40    6.60
  -7   3  -4   17.80    5.80
   7   3   4   13.60    5.20
   7   3   4   13.80    3.20
  -7   3  -4   15.10    5.00
  -7  -3  -4   13.30    5.40
   7  -3   4    6.70    4.30
  -7  -3  -4   15.80    4.50
   7  -3   4    5.10    2.70
   7   3   5   39.00    4.90
   7   3   5   35.30    5.90
  -7   3  -5   39.70    8.40
  -7   3  -5   43.80    6.40
   7  -3   5   29.00    5.10
  -7  -3  -5   36.70    6.80
  -7  -3  -5   25.40    6.00
   7  -3   5   34.50    4.40
  -7   3  -6   11.60    5.40
  -7   3  -6   10.50    5.90
   7   3   6   16.60    5.80
   7   3   6   13.20    3.60
  -7   3  -6   10.80    4.70
  -7  -3  -6   14.10    4.90
  -7  -3  -6    8.40    5.50
   7  -3   6   26.70    5.60
  -7   3  -7    1.80    6.00
   7   3   7    8.20    3.90
  -7   3  -7    5.40    5.50
  -7   3  -7    9.90    5.90
   7   3   7    8.00    6.10
   7  -3   7   21.60    3.80
   7  -3   7   15.80    6.30
  -7  -3  -7    8.70    5.20
  -7  -3  -7   -1.30    5.30
  -7   3  -8    9.00    5.30
   7   3   8   13.50    4.00
   7   3   8    4.90    6.20
  -7   3  -8   -1.50    6.20
  -7   3  -8   10.70    6.00
  -7  -3  -8    4.90    5.40
   7  -3   8    4.50    6.70
  -7  -3  -8    8.30    5.50
   7  -3   8   12.20    3.90
  -7   3  -9    5.20    6.00
  -7   3  -9   14.00    6.90
   7  -3   9   12.20    4.50
   7  -3   9   11.80    7.20
  -7  -3  -9   14.00    6.10
  -7   3 -10   -1.90    6.20
  -7   3 -10    7.20    7.80
  -7   3 -10   -2.20    6.40
   7   3  10   -3.10    3.90
   7  -3  10    3.30    4.60
   7  -3  10   -6.10    7.50
  -7  -3 -10   -4.10    8.80
   7   3  11    1.50    4.10
  -7   3 -11    3.10    6.90
  -7   3 -11    2.30    6.50
   7  -3  11   -5.20    9.20
   7  -3  11   -0.90    5.10
  -7  -3 -11    0.30    6.30
  -7   4  11   23.00    4.00
  -7   4  11   20.50    7.10
  -7   4  11   21.80    5.60
   7   4 -11   31.50    5.90
   7  -4 -11   24.00    6.10
  -7  -4  11   31.90    5.20
   7  -4 -11   18.50    4.90
  -7   4  10   -0.50    6.10
  -7   4  10   -0.50    3.50
   7   4 -10    4.30    5.40
   7  -4 -10   -4.30    4.50
   7  -4 -10   -8.30    5.50
  -7   4   9  136.59    8.00
  -7   4   9  130.99   10.30
   7   4  -9  136.99    8.80
  -7   4   9  133.59   11.30
   7   4  -9  127.09   10.30
   7  -4  -9  126.19   11.00
  -7  -4   9  167.28   13.00
   7  -4  -9  128.69    8.70
  -7   4   8   20.20    6.10
  -7   4   8   13.00    3.40
  -7   4   8   11.50    5.30
   7   4  -8   11.90    4.30
   7   4  -8   14.40    5.30
   7  -4  -8   14.40    5.40
  -7  -4   8   21.70    6.50
   7  -4  -8    6.70    4.10
  -7  -4   8   10.70    6.00
  -7   4   7   18.20    3.30
   7   4  -7   18.60    5.00
   7   4  -7    9.60    4.60
  -7   4   7   15.10    5.40
  -7   4   7   16.80    5.60
   7  -4  -7    8.60    5.20
  -7  -4   7    9.50    6.20
  -7  -4   7   24.50    6.30
   7  -4  -7   16.50    3.90
  -7   4   6  177.68   11.20
   7   4  -6  157.18   10.90
  -7   4   6  180.28   11.70
   7   4  -6  166.38   10.00
  -7   4   6  164.08    8.90
   7  -4  -6  160.28    9.50
  -7  -4   6  167.58   12.20
  -7  -4   6  181.18   12.60
  -7  -4   6  172.48   10.10
   7  -4  -6  163.48   11.20
   7   4  -5    8.50    3.90
  -7   4   5   12.10    2.90
   7   4  -5    5.40    4.60
  -7   4   5    6.80    5.60
  -7   4   5    9.90    5.40
   7  -4  -5    9.10    3.70
  -7  -4   5   -2.50    4.30
  -7  -4   5   13.60    5.40
  -7  -4   5   12.10    6.10
   7  -4  -5    7.00    5.10
   7   4  -4   -3.70    4.00
   7   4  -4    3.50    4.10
  -7   4   4    2.50    5.30
  -7   4   4    2.10    2.80
  -7   4   4    4.10    5.20
  -7  -4   4    3.60    5.80
   7  -4  -4   -6.00    3.60
  -7  -4   4    1.90    5.60
   7  -4  -4   -0.40    5.10
  -7  -4   4   -7.60    4.40
  -7   4   3  212.38   12.70
  -7   4   3  202.98   13.00
   7   4  -3  190.78   10.80
  -7   4   3  200.48   10.20
   7   4  -3  218.58   11.40
  -7  -4   3  185.38   11.60
   7  -4  -3  207.38   12.50
  -7  -4   3  215.88   13.10
  -7  -4   3  202.68   12.90
   7  -4  -3  192.48   10.70
   7   4  -2   95.59    6.60
   7   4  -2   65.69    6.30
  -7   4   2   83.39    8.90
  -7   4   2   83.09    5.50
  -7  -4   2   77.19    9.70
  -7  -4   2   79.09    7.80
  -7  -4   2   75.19    9.30
   7  -4  -2   78.49    6.20
  -7   4   1   -2.10    2.90
   7   4  -1   14.90    3.70
  -7   4   1    7.70    5.20
   7   4  -1    3.20    3.70
   7  -4  -1   -2.10    4.90
   7  -4  -1   -0.80    3.40
  -7  -4   1    4.50    4.80
  -7  -4   1    7.00    6.00
   7   4   0    6.50    5.80
   7   4   0   -2.10    3.60
  -7   4   0    0.50    5.30
  -7   4   0   -5.00    3.20
  -7  -4   0   -2.00    5.70
   7  -4   0   -5.00    5.10
  -7  -4   0   -2.20    4.80
   7   4   1   46.70    6.70
  -7   4  -1   47.10    8.90
  -7   4  -1   62.69    5.60
   7   4   1   40.30    5.70
  -7  -4  -1   43.50    7.00
   7  -4   1   47.00    8.50
  -7  -4  -1   35.60    6.90
   7  -4   1   52.39    7.80
   7   4   2   -4.50    5.80
  -7   4  -2   11.30    6.80
  -7   4  -2   -2.50    3.60
  -7   4  -2   -0.90    5.60
   7   4   2   -4.50    3.50
  -7  -4  -2   -4.40    4.60
  -7  -4  -2   -1.90    6.10
   7  -4   2   -2.10    5.60
   7  -4   2   15.20    5.40
   7   4   3   18.10    4.10
  -7   4  -3   16.30    6.00
  -7   4  -3   20.00    7.00
   7   4   3   17.30    6.70
   7  -4   3   28.30    5.80
   7  -4   3    3.80    5.60
  -7  -4  -3   15.90    5.40
  -7  -4  -3   15.90    7.10
  -7   4  -4    8.20    6.50
   7   4   4   -3.20    6.20
   7   4   4   -1.60    3.70
  -7   4  -4   -0.70    6.30
  -7  -4  -4   -4.90    5.30
  -7  -4  -4   -1.60    6.40
   7  -4   4    0.80    3.60
   7  -4   4    1.20    5.90
   7  -4   4   -8.40    5.70
  -7   4  -5   35.30    7.40
  -7   4  -5   25.10    7.10
   7   4   5   24.10    4.10
   7   4   5   28.60    6.60
   7  -4   5   35.60    6.40
  -7  -4  -5   11.30    6.70
   7  -4   5   15.80    6.60
   7  -4   5   26.10    4.40
  -7  -4  -5   26.20    5.80
  -7   4  -6   22.60    8.00
  -7   4  -6   13.20    7.30
   7   4   6   17.30    5.60
   7  -4   6   -0.80    7.00
   7  -4   6    9.10    4.40
   7  -4   6   29.00    6.60
  -7   4  -7   16.50    8.10
   7   4   7   16.90    4.10
  -7   4  -7    5.10    7.80
   7  -4   7   14.50    6.60
   7  -4   7   25.50    7.60
  -7  -4  -7    9.60    5.70
   7  -4   7   38.00    6.20
   7   4   8   12.50    4.40
  -7   4  -8   19.90    8.90
  -7   4  -8   23.20    7.70
  -7  -4  -8   11.30    6.10
   7  -4   8   10.40    8.70
   7  -4   8   24.20    5.20
  -7   5   7   56.99    9.10
  -7   5   7   53.89    5.70
  -7   5   7   79.29   10.70
   7   5  -7   47.70    6.60
   7  -5  -7   38.30    7.70
   7  -5  -7   39.90    5.50
   7   5  -6   31.30    5.20
  -7   5   6   36.60    5.50
  -7   5   6   33.50    7.50
  -7   5   6   23.80    5.80
  -7  -5   6   33.80    7.10
   7  -5  -6   18.10    6.50
   7  -5  -6   15.50    4.90
  -7   5   5   45.70    5.70
  -7   5   5   26.20    6.10
   7   5  -5   28.70    4.80
  -7   5   5   38.80    7.30
   7  -5  -5   19.00    5.00
  -7  -5   5   36.90    7.80
   7  -5  -5   36.20    7.10
   7   5  -4    5.40    4.20
   7   5  -4   11.30    5.10
  -7   5   4    7.50    6.90
  -7   5   4   11.20    3.70
  -7   5   4    0.60    5.70
   7  -5  -4  -12.60    6.80
  -7  -5   4    9.40    5.60
  -7   5   3   13.00    3.80
  -7   5   3    6.30    5.80
   7   5  -3   17.20    6.40
  -7  -5   3   15.10    5.70
   7  -5  -3   -8.70    6.70
  -7   5   2    0.70    3.80
  -7   5   2    1.20    6.40
  -7  -5   2    7.80    5.50
   7  -5  -2  -12.30    6.90
   7  -5  -2    0.00    4.10
   7  -5  -2   -3.70    6.70
  -7   5   1   26.60    4.50
  -7   5   1   18.00    6.80
  -7  -5   1   21.80    5.90
   7  -5  -1   22.20    4.20
   7  -5  -1   20.60    7.20
  -7   5   0    5.00    4.40
   7   5   0   -0.10    4.80
  -7   5   0   -4.20    7.50
   7  -5   0  -11.90    7.00
   7  -5   0    3.60    4.20
  -7   5  -1   15.90    4.90
   7   5   1    9.70    4.20
   7  -5   1    2.90    7.70
  -7  -5  -1    6.10    5.10
   7  -5   1   11.20    5.00
   7  -5   1   -5.60    7.80
  -7   5  -2   -0.90    5.00
   7   5   2   -0.80    4.10
  -7  -5  -2   -3.20    5.10
   7  -5   2  -10.30    8.10
   7  -5   2    5.10    6.50
   7   5   3    2.60    4.30
   7  -5   3    4.50    9.40
  -7  -5  -3    9.00    5.50
   7   5   4   38.70    5.90
  -7   5  -4   58.29    8.40
  -7  -5  -4   51.49    8.40
  -8   0  16   11.30    2.60
   8   0 -16    5.60    4.70
  -8   0  15   -2.80    2.60
   8   0 -14  149.99   10.50
  -8   0  14  138.49   10.00
  -8   0  14  154.08    8.30
   8   0 -14  176.08   10.10
  -8   0  13   -3.00    3.60
   8   0 -13   -1.00    3.90
  -8   0  13    1.50    2.50
   8   0 -13    7.20    4.30
   8   0 -12   10.50    3.50
   8   0 -12   18.00    4.20
  -8   0  12    7.00    4.00
  -8   0  12    7.90    2.60
  -8   0  11   -2.50    3.50
   8   0 -11    0.40    3.20
  -8   0  11    0.20    2.20
   8   0 -11    2.50    3.70
  -8   0  10   31.80    4.40
  -8   0  10   25.20    3.70
   8   0 -10   29.80    4.50
   8   0 -10   28.90    4.20
  -8   0   9    0.00    2.20
   8   0  -9   -0.70    3.30
   8   0  -9    2.10    2.70
  -8   0   9    1.80    3.40
  -8   0   9   -1.90    1.90
  -8   0   8   44.00    3.70
   8   0  -8   45.60    5.60
  -8   0   8   37.00    5.80
  -8   0   8   41.70    4.00
   8   0  -8   41.60    4.90
  -8   0   7    0.30    2.10
  -8   0   7    2.10    2.00
  -8   0   7   -2.30    3.10
   8   0  -7    3.00    2.60
   8   0  -7    0.10    3.30
  -8   0   6  548.55   25.70
   8   0  -6  580.34   26.00
  -8   0   6  560.94   26.30
  -8   0   6  555.44   25.90
   8   0  -6  559.54   26.30
  -8   0   5    1.50    2.80
   8   0  -5    0.60    2.50
  -8   0   5   -0.50    2.40
   8   0  -5    0.40    2.60
  -8   0   5   -0.50    1.70
   8   0  -4   89.19    5.20
   8   0  -4   98.29    5.30
  -8   0   4   90.79    6.10
  -8   0   4   90.89    6.10
   8   0  -4   87.19    5.90
  -8   0   3   -2.50    2.50
   8   0  -3    2.60    1.90
  -8   0   3    4.50    2.30
   8   0  -3    1.00    1.60
   8   0  -3    0.40    2.30
  -8   0   2   11.80    3.20
  -8   0   2   23.50    3.70
  -8   0   2   19.30    2.80
   8   0  -2   17.00    2.40
   8   0  -2   21.40    2.90
   8   0  -1   -0.20    1.40
   8   0  -1    2.50    1.80
  -8   0   1   -1.70    2.40
  -8   0   0  216.18   10.60
  -8   0   0  207.18   11.20
   8   0   0  213.48   10.10
   8   0   0  207.88   10.70
   8   0   0  229.18   10.00
  -8   0  -1    0.70    2.30
   8   0   1   -2.00    1.30
  -8   0  -1   -1.50    3.80
   8   0   1   -0.60    2.50
   8   0   1    0.40    1.40
  -8   0  -2   10.00    5.30
  -8   0  -2   11.30    3.10
   8   0   2    6.70    1.60
  -8   0  -2    7.90    2.70
   8   0   2    9.70    2.90
  -8   0  -3    5.80    5.20
   8   0   3    6.50    1.80
  -8   0  -3    2.10    2.90
  -8   0  -3    3.30    3.10
   8   0   3    5.30    3.30
  -8   0  -4  410.96   21.80
  -8   0  -4  482.85   22.60
  -8   0  -4  488.25   22.00
  -8   0  -5   -3.30    3.50
  -8   0  -5    0.90    2.90
   8   0   5    0.60    3.50
   8   0   5    0.70    2.00
  -8   0  -5   -2.10    5.60
   8   0   6    1.00    3.80
  -8   0  -6   -1.60    3.00
  -8   0  -6    4.70    3.90
  -8   0  -6    6.00    5.60
   8   0   6    0.50    2.20
   8   0   7    1.40    4.10
  -8   0  -7    0.50    3.20
  -8   0  -7    6.70    5.90
   8   0   7   -1.30    2.50
   8   0   8    3.20    4.50
  -8   0  -8    0.90    4.30
  -8   0  -8    3.50    6.40
  -8   0  -8    2.20    4.30
   8   0   8   -0.50    2.70
   8   0   9   -2.80    4.80
  -8   0  -9   -2.50    4.00
   8   0   9   -3.40    2.90
  -8   0  -9    2.90    7.00
  -8   0  -9   -2.30    5.10
  -8   0 -10   10.20    4.70
   8   0  10    3.40    3.30
   8   0  10    4.30    5.40
  -8   0 -10    4.10    5.50
  -8   0 -10   20.60    7.00
  -8   0 -11   -6.10    5.50
  -8   0 -11    7.10    4.80
   8   0  11    0.70    3.50
   8   0  11   -1.60    5.60
   8   1 -16   45.70    7.30
  -8   1  16   40.70    4.80
   8  -1 -16   48.80    7.80
  -8  -1  16   38.30    4.40
   8   1 -15    4.90    4.10
  -8   1  15    6.50    3.00
   8  -1 -15    7.10    5.00
  -8  -1  15    8.40    2.90
   8   1 -14   77.29    7.80
  -8   1  14   87.29    5.70
   8   1 -14   90.49    8.40
  -8   1  14   88.89    7.80
   8  -1 -14   91.29    8.10
   8  -1 -14   86.69    7.90
  -8  -1  14   85.89    5.60
   8   1 -13  138.39   10.00
  -8   1  13  140.69    7.50
  -8   1  13  131.09    9.20
   8   1 -13  137.29    9.20
   8  -1 -13  137.19    9.50
  -8  -1  13  123.29    9.70
   8  -1 -13  133.39    8.80
  -8  -1  13  128.09    7.60
  -8   1  12   11.30    3.80
   8   1 -12   11.40    3.80
   8   1 -12   10.70    4.30
  -8   1  12   10.00    3.00
  -8   1  12   12.30    2.70
   8  -1 -12    9.30    4.20
  -8  -1  12   12.40    4.40
   8  -1 -12   11.40    3.60
  -8  -1  12   13.40    2.80
  -8   1  11    2.40    3.40
   8   1 -11    2.60    3.90
  -8   1  11    0.50    2.20
  -8   1  11   -1.10    2.80
   8   1 -11    4.90    3.60
   8  -1 -11    3.00    3.10
   8  -1 -11    7.80    3.80
  -8  -1  11    5.80    2.80
  -8  -1  11    5.00    4.00
  -8   1  10   75.29    4.70
  -8   1  10   74.49    6.00
   8   1 -10   74.99    6.20
   8   1 -10   81.09    7.10
  -8   1  10   77.09    6.60
   8  -1 -10   81.19    6.90
  -8  -1  10   81.69    5.10
  -8  -1  10   78.09    7.40
   8  -1 -10   75.59    5.90
   8   1  -9    6.50    2.90
  -8   1   9    4.90    4.10
  -8   1   9    7.10    1.90
   8   1  -9    6.90    3.50
   8  -1  -9    8.20    3.50
  -8  -1   9    6.40    2.30
   8  -1  -9    9.60    2.80
  -8  -1   9    4.10    3.80
  -8   1   8  572.54   26.60
  -8   1   8  571.04   25.80
  -8   1   8  564.44   26.40
   8   1  -8  569.04   26.70
   8   1  -8  553.04   26.20
  -8  -1   8  558.64   26.80
   8  -1  -8  541.95   26.60
  -8  -1   8  576.64   25.90
   8  -1  -8  559.84   26.10
   8   1  -7   43.50    5.60
  -8   1   7   44.50    5.10
  -8   1   7   39.40    4.90
   8   1  -7   38.70    4.50
  -8   1   7   36.40    3.20
  -8  -1   7   42.90    6.30
   8  -1  -7   37.30    5.40
   8  -1  -7   37.50    4.30
  -8   1   6   62.19    5.90
  -8   1   6   70.19    4.10
   8   1  -6   71.99    5.40
  -8   1   6   68.69    5.70
   8   1  -6   58.89    6.30
   8   1  -6   64.99    5.20
   8  -1  -6   76.89    4.90
  -8  -1   6   81.49    4.80
   8  -1  -6   65.29    5.90
  -8  -1   6   68.79    6.50
   8   1  -5   35.50    4.30
   8   1  -5   32.70    5.20
  -8   1   5   30.70    4.90
  -8   1   5   34.00    4.40
  -8   1   5   32.70    2.60
   8   1  -5   28.30    4.00
  -8  -1   5   28.50    3.90
  -8  -1   5   34.70    4.50
   8  -1  -5   36.80    4.60
   8  -1  -5   40.10    3.80
  -8   1   4   21.60    2.10
  -8   1   4   20.00    3.70
  -8   1   4   21.50    4.50
   8   1  -4   23.50    3.80
   8  -1  -4   22.90    2.80
  -8  -1   4   25.10    3.60
   8  -1  -4   28.10    3.40
  -8   1   3  560.64   25.70
  -8   1   3  552.54   26.20
   8   1  -3  561.84   25.70
   8   1  -3  615.24   25.90
  -8   1   3  555.54   25.50
  -8  -1   3  553.84   25.80
  -8  -1   3  529.15   26.40
  -8  -1   3  567.74   26.30
   8  -1  -3  550.14   25.70
   8   1  -2   52.09    3.90
   8   1  -2   48.90    3.80
  -8   1   2   48.00    5.70
  -8  -1   2   50.79    4.30
  -8  -1   2   46.40    5.40
   8  -1  -2   55.99    3.80
   8   1  -1    0.60    1.70
  -8   1   1   -3.80    3.10
   8   1  -1    0.00    3.30
   8   1  -1   -3.20    1.80
   8  -1  -1   -0.50    1.90
  -8  -1   1    0.40    2.30
  -8  -1   1   -3.10    3.20
   8   1   0   47.10    4.10
   8   1   0   50.29    3.30
   8   1   0   49.70    5.80
   8  -1   0   49.10    4.30
  -8  -1   0   56.09    4.60
  -8  -1   0   47.00    5.80
   8   1   1   16.00    2.60
   8   1   1    6.70    3.30
   8   1   1   10.60    1.50
  -8   1  -1    6.90    3.70
  -8  -1  -1    9.80    3.30
  -8  -1  -1    9.70    2.60
   8  -1   1   10.20    1.60
  -8   1  -2   84.29    5.50
   8   1   2   89.59    7.10
   8   1   2   91.29    5.10
   8   1   2   92.49    4.70
  -8   1  -2   92.29    6.90
  -8   1  -2   82.29    7.90
   8  -1   2   96.99    5.70
  -8  -1  -2   92.19    6.20
   8  -1   2   85.59    4.70
  -8  -1  -2  103.19    7.20
   8   1   3   -4.10    2.10
   8   1   3   -0.10    1.50
  -8   1  -3    0.80    3.70
   8   1   3   -5.10    4.00
  -8   1  -3    4.20    2.70
   8  -1   3    3.30    2.70
  -8  -1  -3   -5.80    3.70
   8  -1   3    0.50    1.60
  -8  -1  -3    7.00    2.90
   8   1   4  110.19    6.30
  -8   1  -4  125.89    7.30
  -8   1  -4   98.79    9.00
   8   1   4  113.49    8.40
  -8   1  -4  114.89    7.40
  -8  -1  -4  108.49    8.10
  -8  -1  -4  121.89    7.40
   8  -1   4  119.29    6.00
  -8  -1  -4  103.59    6.80
   8   1   5   35.80    4.00
   8   1   5   36.50    6.10
  -8   1  -5   43.70    5.80
  -8   1  -5   39.20    5.80
  -8   1  -5   38.60    7.20
   8  -1   5   42.20    6.00
  -8  -1  -5   40.50    4.20
  -8  -1  -5   44.40    5.80
   8  -1   5   37.40    3.90
  -8  -1  -5   40.90    6.50
   8   1   6   30.70    4.00
  -8   1  -6   38.80    6.20
   8   1   6   29.90    4.70
  -8   1  -6   25.30    4.10
  -8   1  -6   31.50    5.40
   8  -1   6   23.50    4.30
  -8  -1  -6   27.00    4.50
  -8  -1  -6   16.80    3.80
  -8  -1  -6   31.10    4.10
   8  -1   6   21.00    2.80
  -8   1  -7    9.40    5.70
   8   1   7   -1.60    2.60
  -8   1  -7   -3.40    4.00
   8   1   7    0.70    4.30
  -8   1  -7    2.10    4.00
  -8  -1  -7    5.40    3.40
   8  -1   7   -1.50    2.50
  -8  -1  -7   -2.20    3.80
  -8  -1  -7    0.60    4.40
   8  -1   7    1.90    4.30
   8   1   8   44.20    4.80
  -8   1  -8   35.40    7.20
  -8   1  -8   44.90    8.00
   8   1   8   31.70    5.50
   8  -1   8   36.40    4.70
  -8  -1  -8   46.00    5.60
   8  -1   8   31.70    5.30
  -8  -1  -8   42.90    7.70
  -8  -1  -8   35.30    7.70
  -8   1  -9  144.29   10.50
  -8   1  -9  149.49   12.40
  -8   1  -9  162.18   11.50
   8   1   9  136.99    8.40
   8   1   9  131.29   11.20
  -8  -1  -9  121.19   10.90
   8  -1   9  160.78   11.50
   8  -1   9  148.49    8.30
  -8  -1  -9  154.98    9.50
  -8   1 -10   48.50    8.50
  -8   1 -10   41.50    6.50
   8   1  10   27.30    4.00
   8   1  10   28.70    6.00
   8  -1  10   34.60    5.00
  -8  -1 -10   22.70    5.50
   8  -1  10   28.00    6.30
  -8   1 -11    8.50    5.60
   8   1  11    3.60    3.80
  -8   1 -11    4.10    6.50
   8   1  11   -5.50    5.80
   8  -1  11    0.70    5.60
  -8  -1 -11   16.80    4.90
   8  -1  11    2.30    3.60
  -8   1 -12    8.00   11.50
  -8   1 -12    0.00    5.80
  -8  -1 -12   16.30    5.10
   8  -1  12   -1.20    6.30
   8   1  13   -0.90    3.90
  -8  -1 -13  -11.40    7.60
   8  -1  13    0.10    4.30
  -8   2  15   11.70    3.40
   8   2 -15   11.20    4.90
  -8  -2  15    5.80    3.00
   8  -2 -15   11.20    5.00
   8   2 -14    7.60    4.60
  -8   2  14   11.30    3.40
   8  -2 -14    6.80    5.00
  -8  -2  14    9.70    3.10
   8  -2 -14   11.20    4.60
  -8   2  13    1.80    3.90
   8   2 -13   13.40    4.90
  -8   2  13    8.30    3.20
  -8   2  13    4.00    4.90
   8   2 -13   11.90    5.10
   8  -2 -13   11.30    4.30
  -8  -2  13   10.40    2.90
   8  -2 -13   10.70    4.40
  -8   2  12   21.90    4.40
   8   2 -12   28.90    4.80
  -8   2  12   31.70    3.50
   8   2 -12   35.30    5.50
  -8   2  12   26.90    5.20
   8  -2 -12   28.90    4.40
  -8  -2  12   28.40    5.50
  -8  -2  12   21.50    3.40
   8  -2 -12   24.30    5.00
  -8   2  11   24.00    4.40
   8   2 -11   30.90    5.20
  -8   2  11   26.00    4.20
   8   2 -11   23.20    4.20
  -8   2  11   26.00    4.80
  -8  -2  11   23.20    3.20
   8  -2 -11   28.20    4.10
  -8  -2  11   26.80    5.20
   8  -2 -11   26.00    4.60
   8   2 -10   58.59    7.40
  -8   2  10   60.79    6.80
  -8   2  10   61.79    4.70
  -8   2  10   56.39    7.40
   8   2 -10   62.79    6.50
   8  -2 -10   63.49    6.90
   8  -2 -10   69.39    5.60
  -8  -2  10   65.59    8.00
  -8  -2  10   58.19    4.90
  -8   2   9   76.49    5.00
  -8   2   9   76.99    6.90
   8   2  -9   67.49    7.60
   8   2  -9   75.79    6.50
  -8   2   9   84.49    7.40
   8  -2  -9   79.69    5.90
  -8  -2   9   72.99    7.90
  -8   2   8   96.89    5.40
   8   2  -8   98.09    6.60
   8   2  -8   83.39    6.90
  -8   2   8   99.09    7.50
  -8   2   8   98.09    7.50
   8   2  -8   98.39    7.60
   8  -2  -8   89.49    6.10
  -8  -2   8   92.29    8.10
   8  -2  -8   91.99    7.40
   8   2  -7  923.71   42.30
  -8   2   7  928.61   41.90
   8   2  -7  939.21   42.80
  -8   2   7  920.01   42.60
  -8   2   7  922.51   42.60
   8   2  -7  913.71   42.20
   8  -2  -7  891.21   42.10
  -8  -2   7  898.51   41.90
   8  -2  -7  950.50   42.60
  -8  -2   7  920.31   42.80
   8   2  -6    0.10    2.90
  -8   2   6    2.20    3.40
   8   2  -6    2.30    2.80
  -8   2   6    4.40    3.10
  -8   2   6    2.10    1.80
  -8  -2   6    2.10    2.10
  -8  -2   6   -1.60    3.90
   8  -2  -6    3.30    2.50
   8  -2  -6    1.10    2.90
   8   2  -5    0.70    2.50
  -8   2   5    0.20    1.60
  -8   2   5    3.90    3.00
  -8   2   5    0.40    3.40
   8   2  -5    0.80    2.80
  -8  -2   5   -0.10    4.00
   8  -2  -5    3.00    2.50
   8  -2  -5    0.00    2.80
  -8  -2   5    5.60    2.10
  -8   2   4   57.29    5.10
  -8   2   4   56.89    6.60
  -8   2   4   52.99    3.50
   8   2  -4   59.99    5.10
  -8  -2   4   72.49    4.70
   8  -2  -4   67.39    4.50
  -8  -2   4   58.19    7.00
   8  -2  -4   59.59    4.90
  -8  -2   4   53.89    6.70
   8   2  -3  107.89    6.70
  -8   2   3  102.29    5.40
   8   2  -3  105.49    6.30
  -8   2   3  117.09    8.10
  -8   2   3  112.49    6.50
   8  -2  -3  112.79    6.30
  -8  -2   3  110.59    8.20
   8  -2  -3  109.39    6.30
  -8  -2   3  110.59    8.40
  -8  -2   3  130.49    8.20
  -8   2   2  112.69    8.00
  -8   2   2  110.59    5.40
   8   2  -2  110.49    6.10
   8   2  -2  117.69    6.50
  -8  -2   2  110.09    8.30
   8  -2  -2  110.39    6.30
  -8  -2   2  112.29    6.70
   8   2  -1   14.70    2.60
   8   2  -1   14.60    2.10
  -8   2   1   11.90    4.00
   8   2  -1   19.40    4.60
   8  -2  -1    9.10    2.60
  -8  -2   1   21.80    4.40
  -8  -2   1   20.30    4.30
   8   2   0   40.90    3.90
  -8   2   0   37.60    6.10
   8   2   0   40.40    5.00
   8   2   0   40.90    2.90
  -8  -2   0   38.90    7.10
  -8  -2   0   39.90    4.80
   8   2   1    4.80    2.50
  -8   2  -1    1.00    3.70
   8   2   1    2.10    4.00
  -8   2  -1   14.50    4.40
   8  -2   1    2.00    1.30
  -8  -2  -1    6.10    3.00
  -8  -2  -1    9.40    4.20
  -8   2  -2   10.20    4.20
   8   2   2    5.00    2.50
  -8   2  -2    4.60    3.90
   8   2   2    8.90    5.70
  -8  -2  -2    6.90    3.10
  -8  -2  -2    4.90    4.20
  -8   2  -3    5.70    2.70
  -8   2  -3    5.60    4.40
  -8   2  -3    2.70    3.80
   8   2   3    4.20    4.10
   8   2   3    7.40    2.60
   8  -2   3    6.90    2.80
  -8  -2  -3    5.80    3.30
  -8  -2  -3    8.40    7.10
   8  -2   3    8.80    1.80
   8   2   4   41.00    5.20
   8   2   4   36.70    4.30
  -8   2  -4   40.50    6.60
  -8   2  -4   42.40    5.10
  -8   2  -4   40.50    7.40
  -8  -2  -4   40.80    5.90
  -8  -2  -4   33.80    5.10
  -8   2  -5   60.09    7.40
   8   2   5   45.70    7.90
   8   2   5   48.50    4.90
  -8   2  -5   50.09    6.10
  -8   2  -5   47.70    7.10
   8  -2   5   59.69    4.90
  -8  -2  -5   45.60    6.10
  -8  -2  -5   39.40    7.20
   8   2   6   -2.70    3.10
  -8   2  -6    3.40    4.20
  -8   2  -6    3.50    4.70
  -8   2  -6    3.40    6.00
   8   2   6    2.60    4.90
  -8  -2  -6    5.50    4.60
  -8  -2  -6   -1.60    3.80
   8  -2   6    9.20    4.60
   8  -2   6    7.00    2.70
   8   2   7    1.30    3.10
  -8   2  -7    0.60    5.10
  -8   2  -7    2.50    5.20
  -8   2  -7    1.80    7.00
   8   2   7    4.90    5.10
   8  -2   7    0.20    2.80
  -8  -2  -7    4.10    2.70
   8  -2   7    4.30    5.10
  -8  -2  -7    1.70    4.20
  -8  -2  -7    4.10    4.70
   8   2   8   -6.20    5.30
  -8   2  -8    2.90    6.50
  -8   2  -8   -8.50    7.80
   8   2   8    0.20    3.40
  -8  -2  -8    1.30    5.10
   8  -2   8    2.60    3.30
  -8  -2  -8   -0.20    4.90
   8  -2   8   -0.30    5.40
  -8   2  -9    5.40    7.10
   8   2   9    4.40    5.60
  -8   2  -9    1.80    5.60
  -8   2  -9    9.80    8.20
   8   2   9    0.00    3.50
   8  -2   9   -2.70    3.60
  -8  -2  -9    4.00    5.60
   8  -2   9    3.70    7.40
  -8  -2  -9    0.70    5.40
  -8   2 -10    5.50    5.80
   8   2  10    2.60    3.70
  -8   2 -10   13.00    5.80
  -8   2 -10   -3.40    7.70
   8  -2  10    3.00    4.00
  -8  -2 -10   -1.50    5.10
   8  -2  10   -9.30    6.60
  -8  -2 -10   -1.90    5.60
  -8   2 -11    6.30    5.80
  -8   2 -11   -3.00    8.30
   8   2  11   -2.80    4.00
  -8  -2 -11   -5.80    5.90
   8  -2  11    2.50    7.20
   8  -2  11   -3.20    4.00
  -8   2 -12    0.50    5.80
  -8   2 -12   -2.00    9.00
   8  -2  12   -2.90    4.60
   8  -2  12    3.40    8.50
   8   3 -13   64.79    8.10
  -8   3  13   69.09    5.70
  -8   3  13   53.29    8.20
   8  -3 -13   64.79    7.70
   8  -3 -13   60.09    8.60
  -8  -3  13   57.89    5.50
  -8   3  12   -0.20    5.60
  -8   3  12    0.60    4.60
  -8   3  12   -2.30    3.30
  -8  -3  12    3.90    3.10
   8  -3 -12   -0.90    4.10
   8  -3 -12   -4.20    5.00
  -8   3  11  113.49    7.10
   8   3 -11  121.39    9.30
  -8   3  11   99.19    9.70
   8   3 -11  120.29   10.10
  -8   3  11  104.79    9.00
  -8  -3  11  113.59    7.10
   8  -3 -11  122.19   10.00
   8  -3 -11  125.89    8.10
  -8  -3  11  106.89    9.90
  -8   3  10   11.00    4.60
  -8   3  10   10.10    3.00
   8   3 -10   14.70    4.70
   8   3 -10   10.30    5.00
  -8   3  10   11.10    5.20
   8  -3 -10   17.20    4.00
   8  -3 -10   11.70    4.80
  -8  -3  10   12.70    5.80
  -8   3   9 1184.28   54.09
  -8   3   9 1130.99   54.19
  -8   3   9 1178.28   53.29
   8   3  -9 1161.88   53.59
   8   3  -9 1170.48   53.89
  -8  -3   9 1158.28   54.49
   8  -3  -9 1189.58   53.59
   8  -3  -9 1181.88   54.19
  -8  -3   9 1154.68   53.29
  -8   3   8   63.99    7.70
  -8   3   8   63.39    4.90
   8   3  -8   69.29    7.00
  -8   3   8   61.69    7.60
   8   3  -8   67.09    6.30
   8  -3  -8   58.39    9.80
  -8  -3   8   63.29    8.30
   8  -3  -8   63.69    5.90
   8   3  -7   97.99    6.70
  -8   3   7  103.49    8.40
   8   3  -7   84.89    7.40
  -8   3   7  101.09    8.10
  -8  -3   7   90.69    8.70
   8  -3  -7   93.49    7.90
  -8  -3   7   85.79    9.30
   8  -3  -7   87.99    6.50
  -8   3   6    0.20    2.10
  -8   3   6    0.30    4.30
   8   3  -6    3.80    3.60
  -8   3   6    0.70    4.00
   8   3  -6    1.30    3.60
   8  -3  -6    2.30    3.80
   8  -3  -6    2.10    3.00
  -8  -3   6    4.00    4.90
  -8  -3   6   -1.30    4.60
   8   3  -5   13.80    3.60
  -8   3   5   11.30    4.30
  -8   3   5   13.50    3.90
  -8   3   5   11.70    2.10
   8   3  -5   13.20    3.30
  -8  -3   5   12.40    3.10
   8  -3  -5   12.00    3.70
   8  -3  -5    8.40    3.00
  -8  -3   5   12.30    4.70
  -8  -3   5   18.10    5.00
   8   3  -4    8.00    3.30
  -8   3   4   10.30    4.30
  -8   3   4   16.10    2.70
   8   3  -4   18.00    3.30
  -8   3   4    8.90    3.60
   8  -3  -4    8.20    3.40
  -8  -3   4   10.20    4.90
  -8  -3   4   15.30    3.30
  -8  -3   4    7.30    4.90
   8  -3  -4   17.10    3.20
  -8   3   3   93.99    5.20
  -8   3   3   94.19    8.10
  -8   3   3   95.29    7.10
   8   3  -3   93.69    6.50
  -8  -3   3   95.29    6.90
  -8  -3   3   97.59    8.40
   8  -3  -3   94.99    6.80
  -8  -3   3   95.39    8.60
   8  -3  -3  100.89    6.30
   8   3  -2    7.50    2.50
   8   3  -2    5.50    2.90
  -8   3   2    5.80    1.70
  -8   3   2    2.50    4.30
   8  -3  -2    2.10    2.50
  -8  -3   2    4.80    3.60
  -8  -3   2    5.00    4.50
  -8   3   1   36.20    3.10
   8   3  -1   44.70    3.80
   8   3  -1   42.30    7.60
  -8   3   1   34.20    6.90
   8   3  -1   30.00    4.40
   8  -3  -1   31.50    5.20
  -8  -3   1   36.60    5.60
   8  -3  -1   37.00    4.40
   8  -3  -1   27.70    5.10
  -8  -3   1   28.30    5.30
  -8   3   0   13.70    4.50
   8   3   0   10.90    3.10
   8   3   0   13.10    5.00
  -8   3   0   20.20    3.10
   8  -3   0   11.30    3.20
   8  -3   0    5.10    3.30
  -8  -3   0   12.20    5.20
  -8  -3   0    8.70    3.80
   8  -3   0   29.40    5.00
  -8   3  -1   13.40    4.70
   8   3   1   11.70    5.10
  -8   3  -1   21.50    5.60
   8   3   1   15.20    3.10
  -8  -3  -1   13.30    4.10
   8  -3   1   30.10    5.20
  -8  -3  -1   11.90    5.20
   8  -3   1   13.40    3.50
   8   3   2   14.30    3.10
  -8   3  -2   14.60    5.40
  -8   3  -2   13.30    4.80
   8   3   2    8.20    5.10
   8  -3   2   11.70    3.60
   8  -3   2   21.60    4.00
  -8  -3  -2   10.90    4.20
  -8  -3  -2   16.30    5.40
   8   3   3   12.90    5.10
   8   3   3   11.90    3.20
  -8   3  -3   15.50    5.50
  -8   3  -3   13.60    4.90
   8  -3   3   10.20    4.10
   8  -3   3   14.10    4.30
   8  -3   3   14.30    2.60
  -8  -3  -3   12.00    4.30
  -8  -3  -3   11.00    5.90
  -8   3  -4    2.20    4.90
   8   3   4    3.30    3.50
  -8   3  -4    5.80    6.10
   8   3   4    3.50    5.10
  -8  -3  -4    8.30    4.40
  -8  -3  -4    1.50    5.40
   8  -3   4   -2.60    4.30
  -8   3  -5    1.90    6.30
  -8   3  -5   -0.50    5.30
   8   3   5    1.50    5.20
   8   3   5    1.10    3.40
  -8  -3  -5    2.00    4.80
  -8  -3  -5    1.00    5.70
   8  -3   5   11.20    5.00
   8  -3   5    7.60    2.90
  -8   3  -6   -2.40    4.50
   8   3   6    0.70    3.90
   8   3   6    3.30    5.70
  -8   3  -6    1.70    5.60
  -8   3  -6    3.20    6.60
  -8  -3  -6    4.70    5.50
  -8  -3  -6    6.00    5.00
   8  -3   6   14.10    5.60
   8  -3   6   10.50    3.20
   8   3   7    2.50    3.90
   8   3   7    1.70    6.00
  -8   3  -7   -1.60    6.40
  -8   3  -7    9.00    6.20
   8  -3   7    9.20    6.30
   8  -3   7   14.40    3.70
  -8  -3  -7    1.90    5.50
  -8  -3  -7    0.90    5.40
  -8   3  -8    4.00    6.60
   8   3   8   -1.80    4.10
  -8   3  -8   -3.20    5.40
  -8   3  -8   -6.80    6.50
  -8  -3  -8    2.60    5.60
   8  -3   8    2.10    4.40
   8  -3   8    6.20    6.90
  -8  -3  -8   -0.10    6.00
  -8   3  -9    4.20    6.20
  -8   3  -9    4.90    6.50
   8   3   9    6.50    4.20
  -8   3  -9   19.80    7.60
  -8  -3  -9    5.20    5.90
   8  -3   9    2.90    4.60
   8  -3   9    0.90    7.70
  -8   3 -10    1.40    6.60
   8   3  10    0.20    4.10
  -8   3 -10   -0.40    6.50
  -8   3 -10    7.70    7.90
   8  -3  10   -5.90    4.90
   8  -3  10   -2.00    8.30
  -8  -3 -10    0.80    6.30
  -8   4  11   87.89    9.40
  -8   4  11   89.89   10.90
   8   4 -11   86.49    8.90
  -8   4  11   95.89    6.70
   8  -4 -11   89.59    8.50
   8  -4 -11   89.59   10.00
   8   4 -10   11.00    5.50
   8   4 -10    9.60    4.70
  -8   4  10    9.80    6.00
  -8   4  10    5.50    3.50
   8  -4 -10    4.80    4.40
   8  -4 -10    5.40    6.00
   8   4  -9   41.00    7.80
  -8   4   9   32.40    6.70
  -8   4   9   49.40    8.30
  -8   4   9   43.10    5.20
   8  -4  -9   48.80    6.60
   8  -4  -9   29.20    6.30
  -8   4   8   26.00    4.40
   8   4  -8   17.40    4.40
  -8   4   8   27.40    6.10
   8   4  -8   29.10    5.40
  -8   4   8   22.60    5.50
  -8  -4   8   23.60    4.70
   8  -4  -8   24.50    5.60
   8  -4  -8   19.60    4.40
  -8  -4   8   21.80    6.60
  -8  -4   8   27.80    6.40
  -8   4   7   13.00    5.30
  -8   4   7   17.00    5.00
   8   4  -7   18.00    4.60
   8   4  -7   19.80    5.10
  -8   4   7   19.90    3.20
   8  -4  -7   11.10    5.30
  -8  -4   7   11.70    4.70
   8  -4  -7   13.70    4.00
  -8  -4   7   21.30    6.50
  -8  -4   7   25.30    6.20
   8   4  -6   33.30    4.80
  -8   4   6   40.40    8.50
   8   4  -6   28.40    5.20
  -8   4   6   31.40    5.60
  -8   4   6   33.40    4.20
  -8  -4   6   24.90    5.10
   8  -4  -6   32.80    5.90
  -8  -4   6   35.50    6.60
  -8  -4   6   30.20    6.50
   8   4  -5   56.49    6.10
  -8   4   5   55.39    8.60
  -8   4   5   62.09    4.90
   8   4  -5   66.79    7.60
  -8   4   5   57.89    9.00
   8  -4  -5   43.90    5.70
  -8  -4   5   59.19    7.00
  -8  -4   5   72.29    9.70
   8  -4  -5   58.29    8.00
  -8  -4   5   51.39    8.90
  -8   4   4   12.00    2.70
   8   4  -4    8.80    4.20
  -8   4   4    8.40    5.60
   8   4  -4    3.30    4.10
  -8   4   4    4.30    5.20
   8  -4  -4    8.70    3.90
  -8  -4   4    9.10    4.40
  -8  -4   4   12.10    6.10
   8  -4  -4    1.80    5.20
  -8  -4   4    7.50    5.70
  -8   4   3  153.88   11.30
  -8   4   3  153.58    8.20
   8   4  -3  171.98    9.70
   8   4  -3  147.59    9.10
  -8  -4   3  166.98    9.70
   8  -4  -3  160.58   10.90
   8  -4  -3  136.39    9.10
  -8  -4   3  157.68   11.60
  -8  -4   3  156.28   12.00
  -8   4   2  125.39    9.90
  -8   4   2  115.29    6.60
   8   4  -2  111.49    7.30
  -8  -4   2  117.69    8.50
   8  -4  -2  111.69    7.40
   8  -4  -2   82.19    9.70
  -8  -4   2  111.99   10.20
  -8  -4   2  127.59   10.80
  -8   4   1   20.30    5.70
  -8   4   1   22.30    4.00
   8   4  -1   17.20    3.80
   8  -4  -1   19.60    5.50
  -8  -4   1   18.70    4.80
   8  -4  -1   13.40    3.70
  -8  -4   1   21.90    6.30
  -8   4   0   -1.20    5.40
   8   4   0    3.40    6.30
   8   4   0   -3.40    3.70
  -8  -4   0  -11.40    5.60
   8  -4   0   -2.50    5.20
  -8  -4   0    1.50    4.80
   8  -4   0   -4.50    5.10
   8   4   1   12.20    4.00
  -8   4  -1   18.20    4.40
  -8   4  -1   17.90    5.80
   8   4   1   17.90    7.00
   8  -4   1   17.70    5.50
   8  -4   1   25.20    5.50
  -8  -4  -1   18.00    6.60
  -8  -4  -1   15.90    5.30
  -8   4  -2   17.10    7.30
   8   4   2    5.30    6.10
   8   4   2    4.60    3.60
  -8   4  -2    1.40    5.70
  -8  -4  -2    4.50    5.20
   8  -4   2   18.30    5.80
   8  -4   2    3.60    5.50
  -8  -4  -2   -1.70    6.40
  -8   4  -3    5.80    6.00
   8   4   3   14.20    6.80
   8   4   3   13.10    3.90
  -8   4  -3   22.30    7.10
  -8  -4  -3   12.60    7.20
  -8  -4  -3    9.00    5.30
   8  -4   3   21.70    5.80
   8  -4   3    6.40    5.70
   8   4   4    2.40    6.30
  -8   4  -4    9.50    6.70
   8   4   4   -4.50    3.80
  -8   4  -4   -3.00    6.20
  -8  -4  -4    1.30    5.40
   8  -4   4   10.50    5.90
  -8  -4  -4    6.30    6.50
   8  -4   4   -3.30    5.90
   8  -4   4   -4.30    3.80
  -8   4  -5    1.60    7.00
   8   4   5    7.80    4.00
  -8   4  -5   16.00    7.20
   8  -4   5    2.70    4.10
  -8  -4  -5    9.20    5.60
  -8  -4  -5    5.40    6.70
   8  -4   5   26.20    6.50
  -8   4  -6   -5.30    7.80
   8   4   6   -5.30    3.90
  -8   4  -6    1.50    9.70
   8  -4   6   -2.30    4.30
  -8  -4  -6   -2.60    5.70
   8  -4   6    2.90    7.20
   8  -4   6   15.70    7.00
  -8   4  -7   15.40    9.00
  -8   4  -7   16.70    8.20
   8   4   7   10.40    4.30
   8  -4   7   16.50    6.90
   8  -4   7    3.20    8.10
   8  -4   7   26.90    4.90
  -8  -4  -7   -0.30    6.10
  -8   4  -8   32.70    8.60
   8   4   8   23.70    4.70
   8  -4   8   38.60    9.80
  -8  -4  -8   26.90    6.50
   8   5  -7    8.30    5.00
  -8   5   7    9.80    5.90
  -8   5   7   19.10    3.80
  -8  -5   7   13.10    6.00
  -8   5   6    2.90    5.70
  -8   5   6    6.80    7.20
   8   5  -6   16.50    6.20
   8   5  -6    4.80    4.70
  -8   5   6    7.50    3.50
   8  -5  -6  -13.50    6.40
   8  -5  -6   -8.50    4.70
  -8  -5   6   13.60    5.80
  -8   5   5   31.60    7.40
  -8   5   5   32.90    5.50
   8   5  -5   58.59    8.20
  -8  -5   5   43.20    7.30
  -8   5   4    7.40    3.60
   8   5  -4   17.80    5.30
  -8   5   4    4.40    6.00
   8   5  -4    5.70    4.50
  -8  -5   4    7.00    5.10
   8  -5  -4   -3.40    7.00
  -8   5   3   21.00    6.50
  -8   5   3   36.80    5.40
   8   5  -3   19.90    4.60
   8  -5  -3    5.60    7.30
   8  -5  -3   28.20    7.50
   8  -5  -3   12.30    4.40
  -8  -5   3   23.90    5.40
   8   5  -2   -0.10    4.20
  -8   5   2   -3.00    6.20
  -8   5   2    4.80    3.80
   8  -5  -2   -6.30    7.10
   8  -5  -2   -0.30    4.20
  -8  -5   2    3.40    5.10
   8   5  -1    4.10    3.90
  -8   5   1    5.20    6.30
   8  -5  -1   -7.70    7.40
   8  -5  -1  -16.30    7.20
   8  -5  -1    3.50    3.80
  -8  -5   1    3.40    6.40
  -8   5   0    3.00    6.70
   8   5   0    3.30    4.10
  -8  -5   0    3.80    6.00
   8  -5   0   -7.10    8.30
   8  -5   0    1.80    4.10
  -8   5  -1   13.10    7.20
   8   5   1    8.50    4.30
  -8  -5  -1   14.80    5.80
   8  -5   1   14.90    4.70
   8   5   2   -3.10    4.20
  -8   5  -2   -0.90    7.20
  -8  -5  -2   -0.40    5.70
  -8   5  -3   70.99   11.20
   8   5   3   52.69    6.70
  -8  -5  -3   56.69    8.50
   8   5   4    9.70    4.10
  -9   0  16   20.30    3.10
   9   0 -16   21.90    4.70
  -9   0  15   -2.10    2.70
   9   0 -15    0.20    4.60
   9   0 -14  335.67   16.60
  -9   0  14  326.47   15.50
  -9   0  14  298.27   16.90
   9   0 -14  333.07   17.40
   9   0 -13    2.30    4.10
  -9   0  13   -0.40    3.80
   9   0 -13    2.00    3.40
  -9   0  13    0.50    2.50
  -9   0  12  335.77   15.80
   9   0 -12  331.47   17.10
   9   0 -12  324.37   16.50
  -9   0  12  339.97   17.20
   9   0 -11    1.80    3.10
  -9   0  11   -1.80    3.70
   9   0 -11    1.40    3.70
  -9   0  11    2.20    2.20
   9   0 -10   28.60    4.10
   9   0 -10   25.30    3.40
  -9   0  10   32.10    4.50
  -9   0  10   19.10    3.50
  -9   0  10   27.30    3.70
  -9   0   9   -2.40    3.40
  -9   0   9    1.10    2.10
   9   0  -9   -0.10    2.90
  -9   0   9   -0.50    2.20
   9   0  -9   -4.20    3.30
   9   0  -8  149.59    9.30
  -9   0   8  158.88    9.40
  -9   0   8  159.78    8.00
   9   0  -8  158.78    8.60
  -9   0   8  162.28    8.20
   9   0  -7    0.70    2.70
  -9   0   7   -1.20    3.30
  -9   0   7   -0.90    2.20
  -9   0   7    0.20    2.10
   9   0  -7   -3.10    3.10
  -9   0   6  447.66   21.10
  -9   0   6  459.55   21.60
   9   0  -6  464.05   21.10
   9   0  -6  435.46   21.50
  -9   0   5   -2.30    2.90
  -9   0   5    0.40    3.20
   9   0  -5    2.20    2.40
   9   0  -5    1.80    2.90
   9   0  -4   24.80    4.60
  -9   0   4   23.90    5.20
  -9   0   4   30.60    4.40
   9   0  -4   32.00    3.20
  -9   0   3    1.80    2.50
   9   0  -3   -2.30    1.60
   9   0  -3    2.10    2.00
  -9   0   3   -5.60    2.70
  -9   0   2  588.34   27.00
   9   0  -2  593.14   26.40
   9   0  -2  563.34   26.50
  -9   0   2  583.44   26.80
  -9   0   2  567.34   26.70
  -9   0   1   -2.60    2.20
   9   0  -1    1.90    1.90
   9   0  -1   -1.30    2.70
   9   0  -1   -1.40    1.50
   9   0   0  697.73   32.20
   9   0   0  680.93   31.80
  -9   0   0  691.33   32.10
   9   0   0  721.63   31.70
  -9   0  -1    1.00    2.60
   9   0   1   -2.30    1.60
  -9   0  -1   -6.70    4.20
   9   0   1    3.90    2.80
   9   0   1   -0.90    1.70
  -9   0  -2 2945.01  130.99
   9   0   2 2806.92  130.59
   9   0   2 2825.92  130.89
  -9   0  -2 2970.50  130.89
   9   0   3    0.30    3.30
   9   0   3   -1.20    1.90
  -9   0  -3   -9.90    5.40
  -9   0  -3    1.00    3.50
  -9   0  -3   -1.10    3.20
  -9   0  -4    9.00    3.40
  -9   0  -4    9.10    5.70
   9   0   4   11.20    2.20
   9   0   4   13.10    3.90
  -9   0  -4   17.80    3.50
   9   0   5    2.10    3.70
  -9   0  -5   -0.40    3.20
  -9   0  -5    2.40    3.90
  -9   0  -5   -2.20    5.70
   9   0   5    1.10    2.20
  -9   0  -6   53.69    8.20
   9   0   6   47.90    7.00
   9   0   6   39.60    4.10
  -9   0  -6   41.40    5.30
  -9   0  -6   54.59    7.00
   9   0   7    0.10    2.60
  -9   0  -7    1.00    4.20
   9   0   7    6.60    4.40
  -9   0  -7   11.80    6.30
  -9   0  -7    3.20    3.40
  -9   0  -8    6.90    4.80
  -9   0  -8    1.90    4.00
  -9   0  -8    8.20    6.90
   9   0   8    3.80    2.90
   9   0   8   -0.60    4.90
  -9   0  -9    1.60    5.30
  -9   0  -9   -3.80    4.30
  -9   0  -9    5.40    6.70
   9   0   9   -1.70    5.10
   9   0   9   -3.50    3.20
  -9   0 -10   41.50    6.20
  -9   0 -10   50.59   10.30
   9   0  10   27.30    6.10
   9   0  10   25.30    3.90
  -9   0 -10   42.70    7.40
  -9   0 -11    2.40    5.80
   9   0  11   -3.30    5.70
  -9   0 -11    5.30    4.80
   9   0  11    1.60    3.60
   9   1 -16   56.79    7.10
  -9   1  16   68.99    5.50
  -9  -1  16   62.49    5.20
   9   1 -15   24.60    4.50
  -9   1  15   32.00    4.40
  -9  -1  15   26.10    4.10
   9  -1 -15   33.90    5.50
   9   1 -14   -2.40    4.80
  -9   1  14    4.80    2.70
  -9   1  14    4.90    4.10
   9   1 -14    5.10    4.30
   9  -1 -14    2.20    4.10
   9  -1 -14    3.70    4.50
  -9  -1  14    4.10    2.90
   9   1 -13   36.70    6.10
   9   1 -13   32.60    5.10
  -9   1  13   31.90    4.70
  -9   1  13   27.30    4.20
  -9  -1  13   29.00    5.00
   9  -1 -13   33.40    5.80
   9  -1 -13   34.90    5.10
  -9  -1  13   30.60    4.40
   9   1 -12  155.38   10.20
  -9   1  12  156.58    9.70
  -9   1  12  159.68    8.00
   9   1 -12  146.59    9.30
  -9   1  12  140.89    8.60
   9  -1 -12  141.69    9.80
  -9  -1  12  143.29   10.10
  -9  -1  12  152.08    8.20
   9  -1 -12  145.69    9.10
   9   1 -11   23.10    4.60
   9   1 -11   21.10    4.00
  -9   1  11   20.70    3.50
  -9   1  11   18.80    2.50
  -9   1  11   16.80    4.10
  -9  -1  11   22.80    2.90
   9  -1 -11   19.30    4.00
  -9  -1  11   15.90    4.40
   9  -1 -11   23.60    3.70
   9   1 -10   86.69    6.50
  -9   1  10   87.09    5.20
  -9   1  10   90.19    7.20
   9   1 -10   84.29    7.30
  -9   1  10   89.99    6.40
   9  -1 -10   89.69    6.30
   9  -1 -10   87.79    7.30
  -9  -1  10   84.09    5.50
  -9  -1  10   91.79    7.70
  -9   1   9   49.80    5.30
   9   1  -9   45.60    5.10
  -9   1   9   46.20    3.70
   9   1  -9   39.90    6.20
  -9  -1   9   47.60    6.60
  -9  -1   9   45.20    4.00
   9  -1  -9   44.30    5.80
   9  -1  -9   45.50    4.80
  -9   1   8  199.38   11.20
  -9   1   8  206.78   10.10
   9   1  -8  205.18   12.10
   9   1  -8  214.18   10.90
  -9   1   8  224.48   12.20
   9  -1  -8  202.28   10.60
   9  -1  -8  203.68   11.20
  -9  -1   8  215.38   11.80
  -9  -1   8  213.88   10.20
   9   1  -7   27.50    4.50
   9   1  -7   31.30    4.20
  -9   1   7   26.40    2.90
   9   1  -7   24.80    4.20
  -9   1   7   34.30    5.00
   9  -1  -7   27.70    5.10
  -9  -1   7   30.80    4.40
   9  -1  -7   29.10    4.10
   9   1  -6  582.54   27.10
   9   1  -6  593.74   27.20
  -9   1   6  571.34   27.30
  -9   1   6  598.54   26.80
   9   1  -6  593.74   27.60
  -9  -1   6  608.44   27.70
  -9  -1   6  567.64   27.10
   9  -1  -6  583.74   27.40
   9  -1  -6  579.84   27.10
  -9   1   5  744.23   32.90
   9   1  -5  740.53   33.20
   9   1  -5  721.33   33.20
  -9   1   5  723.63   33.30
   9   1  -5  708.43   33.60
  -9  -1   5  726.43   33.70
   9  -1  -5  739.13   33.20
   9  -1  -5  706.13   33.30
  -9  -1   5  698.03   33.20
   9   1  -4  294.37   13.80
   9   1  -4  287.07   13.80
  -9   1   4  296.07   13.30
  -9   1   4  296.57   13.90
  -9  -1   4  271.67   13.80
   9  -1  -4  301.97   13.80
   9  -1  -4  285.57   13.90
  -9  -1   4  281.97   14.50
   9   1  -3  154.58    7.60
   9   1  -3  152.78    7.70
  -9   1   3  150.38    7.50
  -9   1   3  142.79    6.80
   9  -1  -3  136.39    7.40
  -9  -1   3  151.88    8.70
  -9  -1   3  139.69    8.80
  -9  -1   3  149.19    7.60
   9  -1  -3  134.69    7.40
   9   1  -2  124.49    6.60
  -9   1   2  110.19    8.00
   9   1  -2  129.59    6.60
  -9  -1   2  130.39    7.30
  -9  -1   2  114.29    8.00
   9  -1  -2  125.89    6.60
   9   1  -1   -2.00    3.50
  -9   1   1    1.30    3.50
   9   1  -1   -0.40    1.90
   9   1  -1    3.80    1.90
  -9  -1   1   -3.90    3.30
   9  -1  -1    1.30    2.00
   9   1   0  364.96   18.40
  -9   1   0  388.06   18.50
   9   1   0  374.06   17.40
   9   1   0  386.86   17.30
   9  -1   0  355.46   17.40
  -9  -1   0  385.96   18.40
  -9  -1   0  376.06   17.90
  -9   1  -1  118.19    9.00
   9   1   1  126.09    6.40
   9   1   1  125.79    8.50
   9   1   1  130.39    6.80
   9  -1   1  133.29    6.20
  -9  -1  -1  138.49    8.30
  -9  -1  -1  143.09    7.90
   9   1   2   29.30    2.70
  -9   1  -2   40.60    6.50
  -9   1  -2   15.40    4.80
  -9   1  -2   31.40    4.30
   9   1   2   25.20    4.10
   9   1   2   25.10    3.70
  -9  -1  -2   24.40    4.30
   9  -1   2   23.20    2.60
   9  -1   2   41.10    4.60
   9   1   3   -2.20    2.30
   9   1   3   -3.20    4.00
  -9   1  -3   -9.30    4.40
   9   1   3    3.90    1.50
  -9   1  -3    2.30    3.00
  -9   1  -3    4.00    3.80
   9  -1   3    1.80    1.70
  -9  -1  -3    7.40    3.30
   9  -1   3    5.60    3.10
  -9  -1  -3   -6.10    3.70
  -9   1  -4   92.49    7.70
   9   1   4   97.29    5.60
  -9   1  -4   94.29    6.80
  -9   1  -4   93.09    8.70
   9   1   4   97.29    8.00
  -9  -1  -4  107.79    7.70
   9  -1   4   92.49    5.30
  -9  -1  -4   72.29    6.60
   9  -1   4   95.69    7.10
  -9  -1  -4  102.69    7.30
   9   1   5   42.90    6.90
  -9   1  -5   44.60    6.00
  -9   1  -5   48.80    5.90
  -9   1  -5   48.60    7.60
   9   1   5   37.70    4.10
   9  -1   5   35.00    6.20
  -9  -1  -5   36.40    4.60
  -9  -1  -5   45.70    6.30
  -9  -1  -5   27.90    4.70
   9  -1   5   40.50    3.60
  -9   1  -6   14.30    4.20
  -9   1  -6   11.80    4.20
  -9   1  -6   21.50    5.50
   9   1   6   18.80    4.70
   9   1   6   21.10    2.90
   9  -1   6   16.90    4.20
  -9  -1  -6   14.50    4.50
  -9  -1  -6   19.00    4.50
   9  -1   6   14.80    2.60
  -9  -1  -6   26.80    4.50
   9   1   7   16.50    4.90
  -9   1  -7   21.90    6.40
   9   1   7   27.00    4.40
  -9   1  -7   22.40    4.90
  -9   1  -7   22.40    4.60
   9  -1   7   17.90    2.90
  -9  -1  -7   22.70    4.40
  -9  -1  -7   12.70    4.50
  -9  -1  -7   21.60    4.80
  -9   1  -8  149.49   11.30
   9   1   8  172.28   11.70
  -9   1  -8  178.58   12.50
   9   1   8  169.68    8.80
  -9   1  -8  151.48   10.80
  -9  -1  -8  173.58    9.40
   9  -1   8  132.89    8.80
  -9  -1  -8  167.08   11.20
   9  -1   8  144.39   11.50
   9   1   9   -4.20    3.40
  -9   1  -9   -3.00    5.90
  -9   1  -9    8.50    8.40
  -9   1  -9   -3.40    5.10
   9   1   9   -8.50    5.20
  -9  -1  -9    7.60    3.80
   9  -1   9   -0.10    3.30
  -9  -1  -9   -1.70    4.00
  -9  -1  -9   -3.10    5.10
   9  -1   9   -1.00    5.30
   9   1  10    0.60    3.60
   9   1  10   -5.60    5.70
  -9   1 -10    3.60    6.10
  -9   1 -10    7.40    5.30
  -9   1 -10   29.90    9.20
  -9  -1 -10   -4.50    5.00
   9  -1  10   -0.10    5.60
   9  -1  10    0.10    3.70
  -9  -1 -10    9.70    4.10
   9   1  11   -0.40    3.90
  -9   1 -11    1.70    5.40
  -9   1 -11   -3.90    6.60
   9  -1  11   -1.80    3.90
  -9  -1 -11   11.00    4.30
  -9  -1 -11   -4.00    5.10
   9  -1  11    0.00    6.10
  -9   1 -12   -6.20    7.00
  -9   1 -12   -2.10   11.30
  -9  -1 -12   -6.30    6.90
  -9  -1 -12   12.90    4.50
   9  -1  12   -1.70    4.30
   9  -1  12   -5.20    7.20
  -9   2  15   12.80    3.50
   9   2 -15   12.20    4.80
  -9  -2  15   11.30    3.00
   9  -2 -15   26.40    6.50
   9   2 -14   35.70    5.70
  -9   2  14   32.50    4.90
  -9  -2  14   31.70    4.80
   9  -2 -14   30.00    5.60
   9  -2 -14   33.40    4.90
  -9   2  13   33.80    4.80
   9   2 -13   35.70    5.70
  -9   2  13   35.20    4.80
  -9   2  13   38.40    5.60
   9   2 -13   34.70    5.90
   9  -2 -13   36.10    6.60
  -9  -2  13   41.10    4.60
   9  -2 -13   50.19    7.40
   9   2 -12   12.50    4.20
  -9   2  12   10.50    3.00
   9   2 -12   19.60    5.10
  -9   2  12   11.70    4.80
  -9   2  12    9.50    3.90
   9  -2 -12   13.60    4.00
  -9  -2  12    9.90    3.10
   9  -2 -12   14.90    4.50
  -9  -2  12    6.10    4.90
  -9   2  11   42.90    4.50
   9   2 -11   42.70    7.40
  -9   2  11   35.90    6.60
  -9   2  11   47.70    7.20
   9   2 -11   42.50    6.10
  -9  -2  11   30.20    5.50
  -9  -2  11   39.90    4.60
   9  -2 -11   48.40    5.80
   9  -2 -11   39.50    6.90
  -9   2  10  150.98    9.80
  -9   2  10  140.59    9.40
   9   2 -10  145.49    9.20
  -9   2  10  145.09    7.70
   9   2 -10  148.19   10.10
  -9  -2  10  145.59   10.10
  -9  -2  10  138.19    7.90
   9  -2 -10  148.09    8.50
   9  -2 -10  140.19    9.50
  -9   2   9  148.59    9.60
   9   2  -9  149.49    9.20
   9   2  -9  159.08   10.10
  -9   2   9  158.78    9.80
  -9   2   9  157.98    7.90
   9  -2  -9  147.69    8.60
   9  -2  -9  154.48    9.50
  -9  -2   9  167.48   10.50
   9   2  -8    8.70    3.30
   9   2  -8    9.60    3.30
  -9   2   8    6.90    3.80
  -9   2   8    9.40    2.30
   9   2  -8    7.70    3.90
  -9   2   8   11.00    3.70
   9  -2  -8    7.20    3.50
  -9  -2   8    7.10    4.20
   9  -2  -8    9.50    3.20
  -9   2   7  327.97   16.30
  -9   2   7  330.67   15.10
   9   2  -7  319.77   15.70
   9   2  -7  324.47   16.50
  -9   2   7  322.77   16.10
   9   2  -7  326.47   15.60
  -9  -2   7  330.87   16.50
   9  -2  -7  324.57   16.00
   9  -2  -7  333.37   15.50
  -9  -2   7  292.87   15.40
  -9   2   6   14.80    2.00
  -9   2   6   15.80    3.30
   9   2  -6   13.60    3.10
  -9   2   6   16.90    3.60
   9   2  -6   20.20    3.10
   9  -2  -6   16.60    3.50
  -9  -2   6   11.60    2.30
  -9  -2   6   14.10    4.30
   9  -2  -6   17.30    2.90
   9   2  -5    1.10    2.70
   9   2  -5    7.00    2.80
  -9   2   5    2.90    3.00
  -9   2   5    2.50    3.60
  -9   2   5    2.80    1.60
  -9  -2   5    3.70    4.10
  -9  -2   5    3.60    3.80
   9  -2  -5    6.80    2.80
   9  -2  -5    7.90    2.70
  -9  -2   5   16.00    3.60
  -9   2   4  276.07   13.60
   9   2  -4  285.47   13.80
  -9   2   4  284.97   14.50
   9   2  -4  284.97   13.60
   9  -2  -4  280.27   13.60
  -9  -2   4  270.67   14.80
  -9  -2   4  276.17   14.00
   9  -2  -4  272.97   13.50
  -9  -2   4  297.67   15.00
  -9   2   3   80.09    4.30
   9   2  -3   90.09    5.90
  -9   2   3   80.79    7.30
   9   2  -3   88.59    5.40
  -9  -2   3   78.39    7.60
  -9  -2   3   91.99    5.90
  -9  -2   3   87.29    7.70
   9  -2  -3   93.89    5.60
   9   2  -2  222.88   10.80
  -9   2   2  227.28   12.30
   9   2  -2  221.88   11.00
  -9  -2   2  220.08   12.50
  -9  -2   2  227.48   11.30
   9  -2  -2  217.18   11.00
   9   2  -1    1.10    2.50
   9   2  -1    4.20    2.10
   9   2  -1    5.20    4.40
  -9   2   1    1.60    3.80
  -9  -2   1    4.30    3.00
  -9  -2   1    4.20    4.10
   9  -2  -1    1.50    2.30
   9   2   0   10.30    1.80
   9   2   0    5.90    2.50
  -9   2   0    3.90    4.00
   9   2   0    7.90    4.20
  -9  -2   0   11.60    3.20
   9  -2   0    2.60    2.70
  -9  -2   0    8.10    4.50
   9   2   1   85.69    5.60
  -9   2  -1  115.59    8.40
   9   2   1   78.09   12.30
  -9   2  -1   84.89    7.80
  -9  -2  -1   91.89    6.80
  -9  -2  -1   97.69    8.00
  -9   2  -2   13.00    4.30
   9   2   2   17.40    2.80
   9   2   2   17.80    4.50
  -9   2  -2   21.50    4.80
  -9  -2  -2   25.50    5.30
   9  -2   2   19.10    2.10
  -9  -2  -2   14.80    4.70
   9   2   3   15.60    4.30
  -9   2  -3   20.00    4.70
  -9   2  -3   13.30    2.80
   9   2   3   16.00    2.80
  -9   2  -3   14.20    4.30
  -9  -2  -3    8.80    4.70
  -9  -2  -3   14.40    3.60
  -9   2  -4    1.70    4.20
  -9   2  -4    5.90    5.00
   9   2   4    4.00    4.50
  -9   2  -4    5.00    3.20
   9   2   4    2.10    2.70
  -9  -2  -4    5.30    4.50
  -9  -2  -4    3.90    3.80
   9  -2   4   14.50    3.50
  -9   2  -5    7.60    3.90
   9   2   5   13.40    4.90
  -9   2  -5   16.00    5.90
  -9   2  -5   15.40    5.20
   9   2   5   11.50    3.10
   9  -2   5   12.30    3.90
  -9  -2  -5    8.40    4.70
  -9  -2  -5   14.60    4.00
   9  -2   5   16.90    3.00
  -9   2  -6    1.10    6.50
  -9   2  -6   10.60    5.20
  -9   2  -6    9.40    4.80
   9   2   6    4.10    5.10
   9   2   6   13.80    3.20
   9  -2   6    8.60    2.70
  -9  -2  -6    9.80    4.40
  -9  -2  -6   10.80    4.90
   9  -2   6   11.80    4.70
   9   2   7  173.08   12.10
   9   2   7  159.48    9.20
  -9   2  -7  188.08   11.70
  -9   2  -7  135.99   13.00
  -9  -2  -7  172.08   11.00
   9  -2   7  174.68    9.00
  -9  -2  -7  151.48   11.50
   9  -2   7  169.18   12.00
  -9   2  -8   35.30    6.20
   9   2   8   13.40    6.10
   9   2   8   25.70    4.00
  -9   2  -8   33.10    8.10
  -9   2  -8   29.60    7.30
   9  -2   8   30.60    6.40
  -9  -2  -8   19.90    4.00
   9  -2   8   25.40    3.80
  -9  -2  -8   22.40    5.70
  -9  -2  -8   38.70    8.60
  -9   2  -9  -11.70    7.40
   9   2   9   -2.20    5.70
   9   2   9    0.30    3.70
  -9   2  -9   11.20    8.60
  -9   2  -9   -2.60    5.90
   9  -2   9   -5.70    3.60
  -9  -2  -9   -7.50    5.20
  -9  -2  -9    3.40    5.50
   9  -2   9   -3.90    6.20
  -9   2 -10    3.60    6.10
  -9   2 -10   -4.50    7.90
  -9  -2 -10    1.00    6.00
   9  -2  10   -3.80    4.10
   9  -2  10   -6.90    7.30
  -9   2 -11    1.50    6.20
   9   2  11    2.70    3.90
  -9   2 -11    8.40    8.70
   9  -2  11   -1.80    7.90
  -9  -2 -11   -3.90    6.20
   9  -2  11    4.20    4.60
   9   3 -13   13.00    5.30
  -9   3  13    4.50    4.70
  -9   3  13    8.70    3.50
  -9   3  13   10.70    6.40
   9  -3 -13    4.80    5.10
  -9  -3  13    6.50    3.20
   9  -3 -13   10.10    4.80
  -9   3  12   -1.70    3.20
  -9   3  12   -5.70    4.50
  -9   3  12   -3.90    5.20
   9  -3 -12    2.10    4.10
  -9  -3  12    3.90    3.20
   9  -3 -12    1.40    4.90
   9   3 -11  280.77   14.90
  -9   3  11  275.27   15.60
  -9   3  11  279.47   13.60
   9   3 -11  278.77   15.90
  -9   3  11  267.77   15.20
  -9  -3  11  269.67   13.60
   9  -3 -11  278.57   15.60
   9  -3 -11  281.47   14.40
   9   3 -10  128.29    9.20
  -9   3  10  111.09    9.80
  -9   3  10  120.09    7.10
   9   3 -10  111.09    9.80
  -9   3  10  117.19    9.40
  -9  -3  10  126.79   10.70
   9  -3 -10  129.49    8.20
   9  -3 -10  129.89   10.00
  -9   3   9 1120.89   50.39
  -9   3   9 1081.69   51.29
   9   3  -9 1128.99   50.99
  -9   3   9 1098.59   51.39
   9   3  -9 1117.99   50.69
  -9  -3   9 1010.90   50.39
  -9  -3   9 1112.39   51.59
   9  -3  -9 1132.49   50.69
   9  -3  -9 1139.09   51.49
   9   3  -8   71.59    6.30
  -9   3   8   66.09    4.90
  -9   3   8   72.59    8.30
   9   3  -8   77.89    7.30
  -9   3   8   67.29    7.70
  -9  -3   8   65.59    8.50
   9  -3  -8   70.29    6.10
  -9  -3   8   66.79    9.10
   9  -3  -8   70.09    7.50
  -9   3   7  119.19    6.50
  -9   3   7  115.89    9.50
   9   3  -7  123.99    8.00
  -9   3   7  120.99    8.90
   9   3  -7  126.59    8.20
  -9  -3   7  117.49    9.70
  -9  -3   7  105.19    7.50
  -9  -3   7  124.09   10.00
   9  -3  -7  121.79    7.40
   9  -3  -7  116.79    8.70
   9   3  -6    7.50    4.80
   9   3  -6    4.80    3.60
  -9   3   6    7.40    4.50
  -9   3   6    4.90    2.10
  -9   3   6    9.60    4.00
   9  -3  -6    9.80    3.90
  -9  -3   6    6.80    2.90
   9  -3  -6    8.20    3.20
  -9  -3   6    0.70    5.00
  -9  -3   6   10.50    4.90
  -9   3   5   53.99    3.90
   9   3  -5   56.79    5.40
  -9   3   5   45.50    7.40
  -9   3   5   50.79    6.10
   9   3  -5   59.59    6.00
  -9  -3   5   67.19    8.40
  -9  -3   5   52.19    7.50
   9  -3  -5   56.09    5.10
   9  -3  -5   60.49    6.00
  -9  -3   5   68.99    5.30
  -9   3   4   17.80    3.70
  -9   3   4   17.00    4.50
   9   3  -4   18.70    3.80
  -9   3   4   21.60    2.70
   9   3  -4   21.90    3.60
  -9  -3   4   29.60    4.70
   9  -3  -4   15.80    3.60
  -9  -3   4   19.60    5.50
   9  -3  -4   17.90    3.30
  -9  -3   4   22.30    5.00
  -9   3   3   97.89    6.70
  -9   3   3   90.39    5.00
  -9   3   3   91.49    8.00
   9   3  -3   94.19    6.40
  -9  -3   3   91.09    8.60
  -9  -3   3  101.99    6.80
  -9  -3   3   85.39    8.80
   9  -3  -3   87.99    6.40
   9  -3  -3   88.79    6.30
   9   3  -2    5.00    3.00
  -9   3   2    7.70    1.70
   9   3  -2    4.30    2.60
  -9   3   2    6.10    4.60
  -9  -3   2    2.10    4.90
   9  -3  -2    6.90    3.00
  -9  -3   2    8.40    3.50
   9   3  -1  131.29   10.00
  -9   3   1  124.09    9.40
  -9   3   1  129.79    6.60
   9   3  -1  129.99    7.50
   9   3  -1  130.89    6.70
   9  -3  -1  131.99    7.50
  -9  -3   1  130.99    9.90
  -9  -3   1  129.09    8.30
   9   3   0    2.20    3.00
  -9   3   0    2.40    4.60
   9   3   0    4.80    5.00
  -9  -3   0    3.90    3.80
   9  -3   0    7.60    3.50
  -9  -3   0    6.30    5.00
   9   3   1    8.30    5.10
  -9   3  -1    8.20    4.90
   9   3   1   12.20    3.00
  -9  -3  -1    9.90    3.90
  -9  -3  -1   16.10    5.30
   9  -3   1   19.80    3.70
   9   3   2    5.60    5.40
   9   3   2   -0.30    3.20
  -9   3  -2   -1.40    4.80
  -9   3  -2    7.60    5.70
   9  -3   2   -5.00    3.30
   9  -3   2    1.00    2.10
  -9  -3  -2   -4.80    5.30
   9  -3   2    0.80    3.70
  -9  -3  -2   -0.50    4.00
   9   3   3   76.89    8.80
  -9   3  -3   70.39    9.00
   9   3   3   75.09    5.60
  -9   3  -3   95.49    9.30
   9  -3   3   57.39    4.70
  -9  -3  -3   75.59    7.40
   9  -3   3   77.39    7.00
  -9  -3  -3   71.89    9.90
   9  -3   3   51.19    7.10
   9   3   4    0.40    5.40
  -9   3  -4   -5.90    5.40
   9   3   4    0.70    3.60
  -9   3  -4    2.70    5.90
  -9  -3  -4   -5.30    5.60
   9  -3   4   -3.20    2.70
   9  -3   4  -10.60    4.40
  -9  -3  -4   -0.90    4.60
   9   3   5   17.10    3.80
  -9   3  -5    7.70    6.00
  -9   3  -5   18.30    7.00
   9   3   5   12.80    5.60
  -9  -3  -5   14.40    5.20
  -9  -3  -5   23.70    6.30
   9  -3   5   18.30    5.40
   9  -3   5   19.00    3.10
   9   3   6   30.40    4.60
  -9   3  -6   20.80    5.00
   9   3   6   26.50    6.10
  -9   3  -6   44.20   10.00
  -9   3  -6   34.60    7.80
   9  -3   6   51.99    9.10
  -9  -3  -6   42.30    8.00
  -9  -3  -6   28.40    6.00
  -9   3  -7    8.80    6.70
   9   3   7   11.10    6.30
   9   3   7    7.30    3.90
  -9   3  -7    8.00    7.30
  -9   3  -7   14.50    6.80
  -9  -3  -7    5.70    5.70
  -9  -3  -7   15.50    5.70
   9  -3   7   24.20    6.70
  -9   3  -8   10.50    5.60
  -9   3  -8    5.20    7.20
  -9  -3  -8    3.50    6.00
   9  -3   8    0.70    4.60
   9  -3   8   -0.20    7.50
  -9   3  -9   -0.50    7.10
  -9   3  -9   -3.10    6.20
  -9   3  -9   14.00    8.30
   9   3   9   -0.50    4.00
   9  -3   9   -9.60    7.80
  -9  -3  -9   -2.00    8.00
   9  -3   9   -5.40    4.50
  -9   3 -10    2.90    6.90
  -9   3 -10    9.00    9.00
   9   3  10   -1.30    4.40
  -9   3 -10   -7.00    6.70
   9  -3  10  -11.70    8.30
  -9  -3 -10   -7.10    7.00
   9  -3  10   -1.90    5.00
  -9   4  11   -1.70    6.60
   9   4 -11   15.50    5.70
  -9   4  11   10.30    3.70
  -9   4  11   10.60    5.40
   9  -4 -11    7.60    4.80
   9  -4 -11    0.80    6.00
   9   4 -10   12.40    5.60
  -9   4  10    6.80    6.10
  -9   4  10   11.50    3.60
   9   4 -10    7.00    4.70
  -9   4  10    8.20    5.50
   9  -4 -10    8.20    5.80
   9  -4 -10    5.40    4.70
   9   4  -9  178.08   11.40
   9   4  -9  161.98   10.10
  -9   4   9  154.28   11.50
  -9   4   9  175.58    9.10
  -9   4   9  174.88   12.40
   9  -4  -9  157.78   12.20
   9  -4  -9  159.38   10.20
  -9   4   8    6.30    3.10
  -9   4   8    1.20    5.20
   9   4  -8   -1.30    4.20
   9   4  -8    5.90    5.50
  -9   4   8   -0.80    5.30
   9  -4  -8    0.30    4.20
  -9  -4   8    5.70    6.30
   9  -4  -8   -0.20    5.50
  -9   4   7   66.59    8.30
   9   4  -7   58.39    7.60
  -9   4   7   53.09    4.90
   9   4  -7   54.39    6.50
  -9   4   7   55.19    9.30
  -9  -4   7   42.90    7.00
  -9  -4   7   56.29    7.50
   9  -4  -7   51.89    6.30
   9  -4  -7   47.00    8.50
   9   4  -6    3.50    4.80
  -9   4   6    8.20    2.80
   9   4  -6    4.20    4.20
  -9   4   6    5.90    5.60
  -9  -4   6    7.70    6.30
  -9  -4   6    4.80    4.40
  -9  -4   6    7.90    5.90
   9  -4  -6    9.10    5.20
   9  -4  -6    3.60    4.00
   9   4  -5   13.90    4.00
   9   4  -5   17.50    4.70
  -9   4   5   17.20    5.90
  -9   4   5   24.40    5.40
   9  -4  -5    5.80    5.00
  -9  -4   5   18.70    5.80
  -9  -4   5   15.30    6.20
   9  -4  -5   14.70    4.00
   9   4  -4    9.00    4.20
  -9   4   4    6.90    5.20
  -9   4   4   12.20    3.00
  -9   4   4    8.80    5.50
   9   4  -4   20.20    4.60
  -9  -4   4   16.80    4.70
   9  -4  -4    7.00    4.70
  -9  -4   4    4.00    6.10
  -9  -4   4   13.80    6.00
   9  -4  -4    6.30    3.90
  -9   4   3    7.70    5.40
  -9   4   3   14.20    3.00
   9   4  -3   13.40    3.80
   9   4  -3    5.70    4.10
   9  -4  -3    9.50    4.10
  -9  -4   3   11.80    6.00
   9  -4  -3    7.50    5.20
  -9  -4   3    9.00    4.80
  -9  -4   3   13.20    5.80
  -9   4   2   36.40    4.70
   9   4  -2   36.30    5.40
   9   4  -2   50.19    5.20
  -9   4   2   43.10    8.50
  -9  -4   2   45.70    7.00
  -9  -4   2   30.80    6.70
   9  -4  -2   32.10    5.50
  -9  -4   2   25.80    6.10
   9  -4  -2   44.10    7.50
   9   4  -1   -0.60    3.80
  -9   4   1   -0.60    5.50
  -9   4   1    5.70    3.10
   9  -4  -1   -1.30    4.70
  -9  -4   1    6.00    4.80
  -9  -4   1    2.30    6.10
   9  -4  -1  -13.70    5.10
   9  -4  -1   -6.50    3.40
   9   4   0   -1.30    5.90
  -9   4   0   -0.20    5.50
  -9   4   0    3.80    3.20
   9   4   0   -1.40    3.90
   9  -4   0   -2.60    5.00
   9  -4   0   -6.60    3.30
   9  -4   0  -10.40    5.40
  -9  -4   0    2.20    4.90
  -9  -4   0    1.70    6.30
   9   4   1   33.00    5.60
  -9   4  -1   30.80    6.10
   9   4   1   35.40    6.70
  -9  -4  -1   47.30    7.40
   9  -4   1   45.90    8.20
  -9  -4  -1   37.30    6.90
   9  -4   1   29.50    5.80
  -9   4  -2   -2.20    5.80
   9   4   2   -0.70    3.70
   9   4   2    2.90    6.20
  -9   4  -2    7.70    7.30
  -9  -4  -2    0.40    5.30
   9  -4   2    0.50    5.20
   9  -4   2   15.20    5.90
  -9  -4  -2   -1.00    6.40
   9   4   3   16.40    6.80
  -9   4  -3   29.20    7.50
  -9   4  -3   13.20    6.70
   9   4   3   10.60    4.10
   9  -4   3   13.60    6.00
  -9  -4  -3   13.20    5.20
   9  -4   3   30.40    6.20
   9  -4   3   14.70    3.80
  -9  -4  -3   17.30    7.40
   9   4   4   -1.70    4.10
  -9   4  -4   -5.00    7.10
  -9   4  -4   -6.80    7.20
  -9  -4  -4   -2.80    6.80
   9  -4   4  -12.50    6.20
   9  -4   4   12.30    6.00
  -9  -4  -4   -3.40    5.40
  -9   4  -5   38.10    8.30
   9   4   5   49.30    7.20
  -9   4  -5   52.69    9.40
   9  -4   5   35.10    7.60
  -9  -4  -5   49.90   11.40
   9  -4   5   71.59    9.80
   9  -4   5   33.50    5.80
  -9   4  -6   -2.80    8.20
   9   4   6    3.50    4.10
  -9   4  -6   10.50    7.50
   9  -4   6   20.00    8.80
   9  -4   6   11.50    4.40
  -9  -4  -6   -1.80    5.90
   9  -4   6    9.50    7.60
  -9   4  -7  105.79   12.00
   9   4   7   62.79    6.90
  -9   4  -7  102.69   13.50
   9  -4   7   84.39    7.60
  -9  -4  -7   61.59    9.20
  -9   5   6    4.30    5.70
   9   5  -6    5.10    4.60
   9   5  -6   22.80    6.40
   9  -5  -6   -1.40    4.90
  -9  -5   6   18.80    5.80
  -9   5   5   57.19    9.40
   9   5  -5   44.80    6.20
   9  -5  -5   33.00    6.80
  -9  -5   5   55.19    8.60
  -9   5   4    5.30    6.30
   9   5  -4    4.50    4.50
  -9  -5   4    7.60    5.60
   9  -5  -4   -6.10    4.90
  -9   5   3    6.40    6.40
   9   5  -3    4.60    4.50
  -9  -5   3   16.90    5.70
   9  -5  -3    1.40    4.30
   9   5  -2    0.00    4.50
  -9   5   2    3.40    6.30
   9  -5  -2   -1.60    4.30
  -9  -5   2    8.10    5.60
   9   5  -1   28.80    4.50
  -9   5   1   26.50    7.00
   9  -5  -1   37.50    5.80
   9   5   0    3.10    4.20
  -9   5   0    5.00    6.70
  -9  -5   0    8.90    5.70
   9  -5   0    5.50    4.00
  -9   5  -1   21.90    7.10
   9   5   1   17.70    4.50
   9  -5   1   23.70    6.60
  -9  -5  -1   18.70    6.00
  -9   5  -2    5.40    7.30
   9   5   2   -6.40    4.20
   9  -5   2    1.00    4.90
  -9  -5  -2    0.80    5.50
   9   5   3   55.99    6.70
  -9   5  -3   74.79   12.70
  -9  -5  -3   61.49    8.40
 -10   0  16   48.70    4.90
  10   0 -16   60.69    7.20
 -10   0  15    0.50    2.60
  10   0 -15    1.40    4.30
 -10   0  14   -0.20    2.50
  10   0 -14    0.40    3.80
 -10   0  14    2.30    4.00
  10   0 -14   -2.80    4.50
 -10   0  13    0.80    2.60
 -10   0  13   -2.30    4.20
  10   0 -13   -2.40    3.80
  10   0 -13   -3.00    4.20
  10   0 -12    8.20    3.70
  10   0 -12    5.80    4.20
 -10   0  12    8.10    4.20
 -10   0  12    5.30    2.60
 -10   0  11    0.60    4.10
  10   0 -11    0.50    3.90
  10   0 -11   -0.10    3.20
 -10   0  11   -0.10    2.50
 -10   0  10  157.28    8.20
 -10   0  10  154.48    8.10
  10   0 -10  149.29    8.80
 -10   0  10  167.68    9.80
  10   0 -10  152.68    9.70
 -10   0   9   -0.60    2.10
 -10   0   9   -1.20    2.20
  10   0  -9    1.80    3.50
 -10   0   9    0.50    3.50
  10   0  -9    0.80    2.90
 -10   0   8  196.18   11.00
 -10   0   8  200.98    9.70
  10   0  -8  200.58   10.30
  10   0  -8  199.88   10.90
 -10   0   8  198.28   10.00
 -10   0   7    3.40    3.30
  10   0  -7    0.40    2.70
 -10   0   7    0.20    2.60
 -10   0   7   -0.10    2.10
  10   0  -7   -2.10    3.10
 -10   0   6  756.92   35.20
  10   0  -6  765.72   35.00
  10   0  -6  753.22   35.40
 -10   0   6  778.52   35.50
  10   0  -5    0.40    2.40
 -10   0   5   -4.10    3.20
 -10   0   5    4.60    3.30
  10   0  -5   -1.60    3.00
  10   0  -4   86.49    5.30
 -10   0   4   82.69    6.20
  10   0  -4   81.19    4.90
  10   0  -4   78.49    5.90
 -10   0   4   76.09    6.80
  10   0  -3    0.60    1.70
 -10   0   3   -6.20    3.10
 -10   0   3    3.00    2.50
 -10   0   3    1.50    2.80
 -10   0   2    1.20    2.50
 -10   0   2   -1.90    2.80
  10   0  -2    1.30    1.80
  10   0  -2    1.50    1.90
  10   0  -1    4.70    2.10
 -10   0   1   -6.50    4.00
  10   0  -1   -0.70    3.00
  10   0  -1    2.10    1.70
 -10   0   1   -1.60    2.60
  10   0   0  663.53   31.40
  10   0   0  675.83   30.80
 -10   0   0  697.73   31.80
  10   0   0  674.13   31.00
 -10   0  -1   -1.40    4.00
  10   0   1    3.00    1.80
  10   0   1   -1.00    1.90
  10   0   2 1367.96   60.79
 -10   0  -2 1360.76   61.09
  10   0   2 1329.67   61.19
 -10   0  -2 1303.17   61.29
  10   0   2 1324.57   60.59
  10   0   3   -1.20    2.00
  10   0   3    3.00    3.60
 -10   0  -3   -5.30    5.20
 -10   0  -3    0.80    3.30
 -10   0  -3    4.40    3.60
 -10   0  -4   54.39    6.20
  10   0   4   55.19    4.10
 -10   0  -4   47.50    8.00
 -10   0  -4   48.80    5.80
  10   0   4   57.69    6.70
 -10   0  -5   -2.20    5.70
 -10   0  -5    1.30    3.40
  10   0   5   -0.60    4.00
  10   0   5   -2.70    2.20
 -10   0  -5    1.50    3.90
  10   0   6    3.00    6.40
 -10   0  -6   11.20    6.10
 -10   0  -6    5.60    3.50
 -10   0  -6    8.30    4.40
  10   0   6    3.20    2.60
 -10   0  -7   -1.90    4.60
 -10   0  -7    1.70    3.40
  10   0   7    0.20    4.70
 -10   0  -7   10.40    6.60
  10   0   7   -0.80    2.80
 -10   0  -8    6.10    6.20
  10   0   8   -8.20    5.10
  10   0   8    1.40    3.20
 -10   0  -8    1.90    4.00
 -10   0  -8    2.40    5.00
  10   0   9   -0.80    5.70
  10   0   9   -2.30    3.40
 -10   0  -9   -3.60    5.20
 -10   0  -9    0.00    4.40
 -10   0  -9    9.10    7.50
  10   0  10   -0.50    5.70
 -10   0 -10   29.10    8.70
 -10   0 -10    7.10    4.50
 -10   0 -10    4.30    5.70
  10   0  10   -1.00    3.60
 -10   0 -11   -6.40    5.90
  10   0  11   -6.80    6.00
 -10   0 -11    3.00    4.80
 -10   1  16    7.50    3.10
 -10  -1  16    6.70    2.70
  10   1 -15   15.20    4.30
 -10   1  15   22.50    3.10
 -10  -1  15   22.20    3.10
  10  -1 -15    8.50    6.50
  10   1 -14   11.20    5.70
 -10   1  14    8.30    2.90
 -10   1  14    4.40    4.10
  10   1 -14    8.30    5.20
  10  -1 -14    6.20    4.10
  10  -1 -14    0.90    4.60
 -10  -1  14    2.10    2.90
  10   1 -13   91.29    7.30
 -10   1  13   88.19    8.00
 -10   1  13   70.39    6.60
  10   1 -13   92.89    8.60
 -10   1  13   93.79    5.80
  10  -1 -13   89.69    6.90
  10  -1 -13   87.29    8.40
 -10  -1  13   93.09    6.00
 -10  -1  13   81.59    8.30
 -10   1  12   24.60    3.80
  10   1 -12   27.90    4.80
 -10   1  12   16.70    4.30
  10   1 -12   25.30    4.30
 -10   1  12   18.80    3.30
  10  -1 -12   24.50    4.00
  10  -1 -12   22.90    4.80
 -10  -1  12   15.40    4.70
 -10  -1  12   26.80    3.40
  10   1 -11   23.00    3.80
 -10   1  11   20.70    2.70
 -10   1  11   24.90    3.70
  10   1 -11   28.30    4.60
 -10   1  11   18.30    4.30
 -10  -1  11   22.80    2.90
  10  -1 -11   24.70    3.70
  10  -1 -11   27.60    4.50
 -10  -1  11   22.00    4.70
  10   1 -10   43.70    6.60
 -10   1  10   43.40    3.90
  10   1 -10   37.20    5.20
 -10   1  10   36.50    6.20
 -10   1  10   39.80    5.60
  10  -1 -10   39.60    6.40
  10  -1 -10   41.70    4.90
 -10  -1  10   41.50    4.20
 -10  -1  10   47.90    6.80
 -10   1   9   26.80    3.30
 -10   1   9   38.00    6.50
  10   1  -9   29.00    4.90
 -10   1   9   32.70    5.30
  10   1  -9   33.80    5.90
 -10  -1   9   26.70    3.70
  10  -1  -9   33.90    5.80
 -10  -1   9   30.30    4.50
  10  -1  -9   22.50    4.50
 -10   1   8   88.89    6.90
 -10   1   8   86.09    6.50
  10   1  -8   78.79    6.10
 -10   1   8   86.59    5.00
  10  -1  -8   86.39    5.80
  10  -1  -8   88.09    7.00
 -10  -1   8   85.89    7.70
 -10  -1   8  100.59    5.40
  10   1  -7   10.20    3.70
  10   1  -7   11.60    2.90
  10   1  -7   11.40    3.00
 -10   1   7    9.40    1.80
 -10   1   7   12.50    3.30
 -10   1   7   10.30    3.10
 -10  -1   7   13.00    4.00
  10  -1  -7    9.60    2.80
  10  -1  -7   12.10    3.30
 -10   1   6    3.00    3.20
  10   1  -6    1.40    2.60
 -10   1   6    6.00    1.80
  10   1  -6    4.80    2.90
 -10   1   6    7.70    3.10
  10   1  -6    2.90    3.50
  10  -1  -6    6.00    3.00
 -10  -1   6    4.20    3.70
  10  -1  -6    5.40    2.60
  10   1  -5  564.94   25.60
 -10   1   5  526.95   25.80
  10   1  -5  527.05   25.50
 -10   1   5  569.44   25.20
 -10   1   5  572.44   25.70
 -10  -1   5  544.35   26.10
  10  -1  -5  569.34   25.50
  10  -1  -5  559.64   25.70
 -10  -1   5  532.55   25.60
 -10   1   4  145.69    7.10
 -10   1   4  137.89    9.10
 -10   1   4  152.28    8.00
  10   1  -4  147.59    7.80
  10  -1  -4  152.38    7.80
 -10  -1   4  134.89    9.20
 -10  -1   4  160.48    8.80
 -10  -1   4  155.38    9.00
  10  -1  -4  143.09    7.90
 -10   1   3   61.19    4.20
 -10   1   3   50.49    6.60
  10   1  -3   53.69    4.60
 -10   1   3   55.19    3.10
  10   1  -3   58.49    4.60
  10  -1  -3   63.89    4.40
 -10  -1   3   56.99    6.10
  10  -1  -3   53.29    4.10
 -10  -1   3   47.40    6.50
  10   1  -2   64.39    4.50
 -10   1   2   54.09    6.70
 -10  -1   2   60.09    6.40
  10  -1  -2   67.89    4.50
  10   1  -1    2.90    2.20
  10   1  -1    1.30    3.80
 -10   1   1   -5.90    3.80
  10  -1  -1    0.40    2.10
 -10  -1   1    1.30    3.60
  10   1   0    0.60    3.70
  10   1   0    3.80    1.90
  10   1   0    4.00    1.90
 -10  -1   0    3.30    3.70
  10  -1   0    0.80    2.00
  10   1   1   54.29    3.40
 -10   1  -1   38.40    5.40
  10   1   1   49.20    6.50
  10   1   1   49.80    4.00
 -10  -1  -1   62.99    6.50
  10  -1   1   49.00    3.00
  10  -1   1   49.50    4.70
  10   1   2   46.80    4.10
 -10   1  -2   55.89    4.90
  10   1   2   51.39    6.70
 -10   1  -2   38.00    7.70
  10   1   2   52.29    3.60
 -10   1  -2   62.89    6.90
 -10  -1  -2   59.89    6.70
  10  -1   2   54.69    5.10
  10  -1   2   51.79    3.40
  10   1   3   12.70    4.30
 -10   1  -3   13.40    3.30
  10   1   3   14.60    2.20
  10   1   3   13.60    2.50
 -10   1  -3   16.10    4.20
 -10   1  -3    4.50    4.60
 -10  -1  -3    9.30    4.00
  10  -1   3   13.00    3.40
  10  -1   3   10.90    1.90
  10   1   4    5.90    2.30
 -10   1  -4    2.80    4.70
 -10   1  -4    8.90    4.20
  10   1   4    6.90    4.50
 -10   1  -4    3.10    3.60
  10  -1   4    7.20    2.00
 -10  -1  -4   10.60    4.30
  10  -1   4    5.80    3.60
 -10  -1  -4   10.40    3.90
 -10   1  -5   13.20    3.90
  10   1   5   19.10    2.70
 -10   1  -5   23.50    4.50
  10   1   5   12.40    4.50
 -10   1  -5   15.40    5.20
 -10  -1  -5   29.20    6.60
 -10  -1  -5   12.00    4.40
 -10  -1  -5    7.10    3.40
  10  -1   5   14.70    4.10
  10  -1   5   17.20    2.40
 -10   1  -6   41.40    8.50
  10   1   6   30.90    5.10
  10   1   6   34.50    4.30
 -10   1  -6   27.80    4.80
 -10   1  -6   30.60    4.80
  10  -1   6   25.30    3.10
  10  -1   6   26.20    4.70
 -10  -1  -6   45.90    7.50
 -10   1  -7   47.90    7.80
  10   1   7   36.90    5.80
 -10   1  -7   49.90    7.30
  10   1   7   46.70    5.00
 -10   1  -7   43.30    9.50
  10  -1   7   35.00    4.70
 -10  -1  -7   34.50    5.50
 -10  -1  -7   38.50    5.90
  10  -1   7   47.10    7.90
 -10   1  -8    4.00    7.60
 -10   1  -8    2.90    5.10
 -10   1  -8  -10.30    5.50
  10   1   8   -1.10    5.30
  10   1   8    2.70    3.40
  10  -1   8  -11.20    5.20
 -10  -1  -8    5.40    3.70
 -10  -1  -8   -3.30    5.20
 -10   1  -9    5.00    6.10
  10   1   9   -0.40    5.50
  10   1   9    6.40    3.70
 -10   1  -9   15.10    8.60
 -10   1  -9    4.70    5.40
  10  -1   9    5.60    3.70
 -10  -1  -9    8.40    3.50
 -10  -1  -9    3.40    5.40
  10  -1   9    6.30    5.70
 -10   1 -10   12.30    6.80
  10   1  10   -3.50    6.00
 -10   1 -10   18.90    9.80
 -10   1 -10    2.60    5.20
  10   1  10    0.50    3.90
  10  -1  10   -8.30    5.90
 -10  -1 -10    5.60    3.60
 -10  -1 -10    1.50    5.20
  10  -1  10   -3.30    3.90
 -10   1 -11  -10.80    7.20
 -10   1 -11    5.50    5.50
 -10  -1 -11   10.20    4.10
  10  -1  11   -0.70    6.40
  10  -1  11   -0.30    4.20
 -10   1 -12  -10.70    9.40
 -10   1 -12    2.20    5.70
  10   1  12    0.40    3.90
 -10  -1 -12  -12.40    9.20
 -10   2  15    7.60    3.40
  10   2 -15    6.10    5.30
 -10  -2  15    3.30    3.10
  10  -2 -15    9.60    5.20
  10   2 -14    5.50    3.90
 -10   2  14    4.70    5.80
 -10   2  14   -0.80    4.00
 -10   2  14    9.40    3.30
  10  -2 -14   16.60    5.40
 -10  -2  14    9.80    3.20
  10  -2 -14   13.60    4.50
  10   2 -13    8.60    4.50
 -10   2  13    9.70    3.00
 -10   2  13    9.00    4.10
 -10   2  13   14.40    5.30
  10  -2 -13   12.10    4.80
 -10  -2  13    9.10    3.10
  10  -2 -13   12.20    4.30
  10   2 -12  113.09    9.80
  10   2 -12  110.29    8.30
 -10   2  12  110.39    9.30
 -10   2  12  114.39    6.80
 -10   2  12  104.79    8.50
  10  -2 -12  113.69    9.10
 -10  -2  12  107.59    9.60
 -10  -2  12  111.19    6.80
  10  -2 -12  120.69    8.10
 -10   2  11  372.46   18.40
  10   2 -11  365.56   18.20
 -10   2  11  380.76   17.30
 -10   2  11  367.56   18.80
  10   2 -11  368.76   19.00
  10  -2 -11  381.76   18.70
 -10  -2  11  342.27   18.90
 -10  -2  11  342.97   17.30
  10  -2 -11  361.36   17.80
  10   2 -10    3.20    3.80
 -10   2  10    4.10    4.30
 -10   2  10    0.70    2.50
 -10   2  10    2.70    4.20
  10   2 -10   -0.80    4.40
  10  -2 -10    2.30    3.60
 -10  -2  10    3.40    4.70
  10  -2 -10    6.30    4.10
 -10  -2  10   -1.90    2.90
  10   2  -9   14.70    3.90
 -10   2   9   17.30    2.50
  10   2  -9   10.40    4.50
 -10   2   9   18.90    4.30
 -10   2   9   15.20    4.40
  10   2  -9   17.20    3.70
  10  -2  -9   19.80    4.00
  10  -2  -9   20.00    3.60
 -10  -2   9   18.60    5.00
  10   2  -8   44.50    6.90
 -10   2   8   52.89    6.30
 -10   2   8   48.60    3.80
 -10   2   8   49.60    6.60
  10   2  -8   49.10    5.40
  10   2  -8   47.20    5.20
 -10  -2   8   33.70    4.60
  10  -2  -8   43.40    5.90
  10  -2  -8   48.50    4.90
 -10  -2   8   52.69    6.90
  10   2  -7   60.89    5.50
 -10   2   7   68.29    6.70
  10   2  -7   66.29    5.70
 -10   2   7   62.09    6.40
 -10   2   7   57.39    4.10
  10  -2  -7   67.39    5.90
  10  -2  -7   63.99    5.20
 -10  -2   7   65.49    7.20
 -10   2   6    0.80    3.10
  10   2  -6    1.40    3.10
 -10   2   6   -1.90    1.70
  10   2  -6   -0.30    2.90
 -10   2   6    1.40    3.70
  10  -2  -6   -2.40    3.00
 -10  -2   6   -2.30    4.10
 -10  -2   6    0.50    4.10
  10  -2  -6    3.00    2.60
  10   2  -5   62.79    5.10
 -10   2   5   54.79    5.30
  10   2  -5   65.39    5.00
 -10   2   5   57.59    3.50
 -10   2   5   61.89    6.70
 -10  -2   5   47.90    5.30
  10  -2  -5   65.99    4.70
  10  -2  -5   61.69    5.00
 -10  -2   5   58.19    6.70
  10   2  -4    8.10    2.90
 -10   2   4    6.10    3.90
  10   2  -4    7.40    2.80
 -10   2   4    7.20    2.40
 -10   2   4    6.10    1.30
 -10  -2   4    7.10    2.70
  10  -2  -4   10.20    2.70
 -10  -2   4    6.50    4.50
  10  -2  -4    9.10    2.40
 -10  -2   4    8.90    4.30
  10   2  -3    1.50    2.50
  10   2  -3   -1.30    2.70
 -10   2   3    0.20    4.00
 -10  -2   3   -1.90    4.30
 -10  -2   3    1.30    2.80
  10  -2  -3    5.20    2.50
  10   2  -2   29.90    4.20
  10   2  -2   32.50    4.00
 -10   2   2   30.50    6.60
 -10  -2   2   31.70    4.80
 -10  -2   2   32.90    4.90
  10  -2  -2   29.00    4.20
  10   2  -1   12.60    2.40
 -10   2   1   12.50    4.30
  10   2  -1   12.90    2.60
  10   2  -1    7.90    5.70
 -10  -2   1   13.00    4.20
 -10  -2   1   10.70    3.10
  10  -2  -1    9.80    2.40
  10   2   0    7.60    6.70
 -10   2   0    4.60    4.10
  10   2   0    2.60    2.40
  10   2   0    5.50    1.90
 -10  -2   0    2.40    4.40
  10  -2   0    2.60    2.60
 -10  -2   0    2.60    3.20
  10   2   1   34.30    4.90
 -10   2  -1   35.90    7.10
  10   2   1   27.90    2.80
  10   2   1   30.90    4.00
 -10  -2  -1   34.20    5.50
 -10  -2  -1   33.40    5.20
  10   2   2    0.30    2.60
  10   2   2    0.10    4.40
 -10   2  -2   -0.40    4.30
 -10   2  -2    3.10    4.90
 -10  -2  -2    3.30    3.60
  10  -2   2   -0.30    1.40
 -10  -2  -2    7.10    4.70
 -10   2  -3   -3.30    4.40
 -10   2  -3    0.60    2.50
  10   2   3   -2.50    2.70
  10   2   3   -0.90    4.40
 -10   2  -3    2.20    4.80
 -10  -2  -3    3.40    3.70
  10  -2   3    9.10    3.00
 -10  -2  -3    1.80    4.60
  10  -2   3    3.60    1.70
 -10   2  -4   26.90    5.40
  10   2   4   24.90    5.00
  10   2   4   19.70    3.40
 -10   2  -4   18.30    3.60
 -10   2  -4   30.80    6.20
 -10  -2  -4   20.70    5.00
  10  -2   4   25.00    3.10
 -10  -2  -4   26.70    6.20
  10  -2   4   37.60    5.70
  10   2   5   21.80    3.50
 -10   2  -5   18.00    4.10
 -10   2  -5   26.50    6.00
  10   2   5   16.10    5.30
 -10   2  -5   20.20    6.30
 -10  -2  -5   17.40    4.90
  10  -2   5   22.90    3.30
  10  -2   5   36.60    6.60
 -10  -2  -5   19.30    5.00
  10   2   6   59.19    6.30
 -10   2  -6   80.19   10.00
 -10   2  -6   86.99    9.00
  10   2   6   63.59    9.70
 -10   2  -6   79.79   10.50
 -10  -2  -6   59.49    8.90
  10  -2   6   75.59    5.40
 -10  -2  -6   72.29    8.30
  10  -2   6   93.39    8.80
 -10   2  -7   32.60    7.10
 -10   2  -7   32.90    6.50
 -10   2  -7   32.80    7.70
  10   2   7   23.50    6.20
  10   2   7   24.30    4.10
  10  -2   7   36.60    4.90
  10  -2   7   18.60    9.60
 -10  -2  -7   20.90    5.70
 -10  -2  -7   51.49    8.40
 -10   2  -8    3.80    7.30
  10   2   8    6.50    5.80
 -10   2  -8   14.50    6.10
 -10   2  -8   16.80    8.10
  10   2   8    9.30    3.70
 -10  -2  -8   11.40    5.60
  10  -2   8   11.60    6.50
  10  -2   8    7.90    3.70
 -10  -2  -8   -2.30    5.50
 -10   2  -9   12.30    6.20
  10   2   9   -1.90    3.70
 -10   2  -9   15.80    7.90
  10   2   9    8.30    6.40
 -10   2  -9   22.00    8.90
 -10  -2  -9    1.00    6.00
  10  -2   9    0.50    6.70
 -10  -2  -9    3.30    5.60
  10  -2   9    2.20    4.20
 -10   2 -10  -12.40    8.30
  10   2  10    2.00    3.90
 -10   2 -10   -2.30    6.90
  10  -2  10   -3.20    7.70
  10  -2  10   -1.50    4.50
 -10  -2 -10   -7.90    6.10
 -10   2 -11    9.60    6.70
 -10   2 -11    1.50    9.10
  10   2  11    4.80    4.20
  10  -2  11  -10.30    8.40
  10  -2  11   -5.00    4.60
 -10   3  13   60.99    5.60
  10   3 -13   53.29    7.90
 -10   3  13   50.99    7.30
 -10   3  13   52.79    8.10
  10  -3 -13   63.09    7.50
 -10  -3  13   57.89    5.40
  10  -3 -13   54.29    8.80
 -10   3  12   24.40    3.50
 -10   3  12   13.20    5.50
 -10   3  12   17.50    5.10
  10  -3 -12   20.90    4.50
  10  -3 -12   24.00    5.30
 -10  -3  12   19.30    3.30
  10   3 -11   57.49    7.70
 -10   3  11   59.69    5.30
 -10   3  11   56.29    8.60
 -10   3  11   65.79    8.20
  10   3 -11   66.99    8.30
  10  -3 -11   63.69    8.20
  10  -3 -11   59.19    6.60
 -10   3  10  155.48   10.60
 -10   3  10  156.28    8.40
  10   3 -10  159.28   10.30
 -10   3  10  145.09   10.90
  10   3 -10  157.48    9.70
  10  -3 -10  166.18   11.20
  10  -3 -10  154.28    9.30
 -10  -3  10  148.49   11.60
 -10   3   9  639.34   31.20
 -10   3   9  650.43   30.00
  10   3  -9  653.63   30.50
 -10   3   9  664.93   31.20
  10   3  -9  673.93   30.90
  10  -3  -9  711.13   31.40
 -10  -3   9  648.14   31.50
  10  -3  -9  679.23   30.50
 -10  -3   9  552.34   30.20
  10   3  -8   97.19    7.30
 -10   3   8  109.09    9.60
 -10   3   8  101.99    6.00
  10   3  -8  106.59    8.20
  10  -3  -8   96.39    8.70
  10  -3  -8  101.79    7.20
 -10  -3   8   94.09   10.50
 -10  -3   8   97.09    9.40
 -10   3   7    3.70    4.70
  10   3  -7    7.10    4.40
 -10   3   7    3.80    2.30
  10   3  -7    7.80    3.90
 -10   3   7    1.20    4.40
 -10  -3   7   -2.80    5.00
  10  -3  -7    4.60    4.00
  10  -3  -7    5.80    3.50
 -10  -3   7    6.50    3.50
 -10  -3   7    4.70    5.40
  10   3  -6   21.40    4.30
 -10   3   6   20.30    3.00
 -10   3   6   20.20    4.20
 -10   3   6   13.70    4.90
  10   3  -6   19.80    3.90
 -10  -3   6   33.30    5.00
 -10  -3   6   21.00    5.30
 -10  -3   6   15.60    5.60
  10  -3  -6   17.10    4.00
  10  -3  -6   20.30    3.60
 -10   3   5   17.00    2.60
 -10   3   5    5.60    4.50
  10   3  -5    8.60    3.70
 -10   3   5    9.80    3.60
  10   3  -5    9.70    3.50
 -10  -3   5    9.60    4.90
  10  -3  -5    9.80    3.70
 -10  -3   5    2.60    5.30
  10  -3  -5    6.80    3.20
 -10   3   4   85.79    8.30
  10   3  -4   93.09    6.50
 -10   3   4   86.99    4.90
 -10   3   4   89.89    7.00
  10   3  -4   90.69    6.60
 -10  -3   4   82.19    8.70
  10  -3  -4   91.39    6.60
 -10  -3   4   95.29    9.30
 -10  -3   4   98.19    6.70
  10  -3  -4   92.89    6.50
 -10   3   3   41.50    7.60
 -10   3   3   50.29    3.40
  10   3  -3   44.10    5.10
 -10  -3   3   46.60    8.10
 -10  -3   3   52.59    5.80
  10  -3  -3   57.79    5.60
 -10  -3   3   55.29    7.80
  10  -3  -3   48.00    4.80
  10   3  -2   11.90    3.40
 -10   3   2   12.80    4.70
  10   3  -2   14.90    2.70
 -10  -3   2   16.90    5.00
 -10  -3   2    8.70    3.60
  10  -3  -2   12.10    3.20
  10   3  -1    1.70    5.10
  10   3  -1    2.80    3.20
 -10   3   1    8.00    4.80
  10  -3  -1    3.50    2.80
 -10  -3   1    8.10    5.20
 -10  -3   1    4.20    3.80
 -10   3   0    5.30    4.90
  10   3   0    4.60    3.40
  10   3   0    6.90    5.20
 -10  -3   0    6.00    4.00
 -10  -3   0    7.60    5.10
  10  -3   0    4.10    3.40
  10   3   1   37.00    4.80
  10   3   1   39.90    6.00
 -10   3  -1   46.50    8.10
 -10  -3  -1   42.40    6.30
 -10  -3  -1   53.09    6.50
  10   3   2   14.40    3.40
 -10   3  -2   23.70    6.60
 -10   3  -2   10.00    5.50
  10   3   2   12.50    5.80
 -10  -3  -2   16.20    4.50
 -10  -3  -2   18.60    5.80
  10   3   3   24.60    5.90
  10   3   3   30.80    4.70
 -10   3  -3   49.80    9.60
 -10   3  -3   29.30    6.10
 -10  -3  -3   27.90    6.50
  10  -3   3   15.70    2.50
  10  -3   3   15.60    4.00
 -10  -3  -3   24.60    5.00
  10  -3   3   34.30    6.10
  10   3   4    3.90    5.70
 -10   3  -4    5.80    6.20
  10   3   4   -3.00    3.70
 -10  -3  -4   -4.70    5.70
  10  -3   4   -2.60    2.90
  10  -3   4    9.00    4.60
 -10  -3  -4    9.10    5.20
  10   3   5    6.30    3.70
  10   3   5    4.40    6.10
 -10   3  -5    3.70    6.30
 -10   3  -5   11.10    6.90
 -10  -3  -5   10.10    6.00
  10  -3   5   22.70    5.40
 -10  -3  -5    7.70    5.80
 -10   3  -6   10.90    4.80
  10   3   6   16.10    4.00
 -10   3  -6   20.50    6.90
 -10   3  -6   11.00    7.40
  10   3   6   12.30    6.20
 -10  -3  -6   14.70    5.90
  10  -3   6   26.90    4.10
  10  -3   6   23.80    6.80
 -10  -3  -6   15.70    5.80
 -10   3  -7   -4.10    5.30
 -10   3  -7    7.30    7.90
 -10   3  -7    5.00    7.20
  10   3   7   -6.70    4.40
 -10  -3  -7   -4.50    5.70
  10  -3   7   -1.70    3.80
 -10  -3  -7    3.30    6.20
  10  -3   7   -1.60    6.90
  10   3   8    4.20    4.10
 -10   3  -8   15.00    6.00
 -10   3  -8    4.70    7.90
 -10   3  -8    4.40    7.50
  10  -3   8   -3.40    7.40
  10  -3   8   -2.80    4.30
 -10   3  -9   -6.30    7.80
 -10   3  -9   -6.50    6.50
 -10   3  -9    9.00    8.70
  10   3   9   -0.30    4.50
  10  -3   9    3.40    8.10
 -10  -3  -9    0.60    7.10
  10  -3   9   -3.10    4.80
 -10   4  11   67.09    8.90
  10   4 -11   70.09    8.70
 -10   4  11   70.99    6.10
 -10   4  11   71.29   10.70
  10  -4 -11   65.19    7.80
  10  -4 -11   64.29   10.50
 -10   4  10    7.60    6.00
  10   4 -10   15.40    5.60
 -10   4  10    7.00    3.40
  10   4 -10   10.40    4.60
 -10   4  10    6.10    5.40
  10  -4 -10    1.80    6.10
  10  -4 -10    3.40    4.70
  10   4  -9   14.40    4.40
  10   4  -9   21.20    5.50
 -10   4   9   15.40    3.50
 -10   4   9   23.00    6.40
  10  -4  -9   17.30    4.60
  10  -4  -9   12.90    5.90
 -10   4   8   14.50    5.50
 -10   4   8    8.70    3.30
 -10   4   8    4.20    5.30
  10   4  -8    4.00    5.10
  10  -4  -8    0.70    4.20
 -10  -4   8   -7.60    4.80
  10  -4  -8   -0.10    5.50
 -10   4   7   15.80    5.80
  10   4  -7   19.40    5.30
 -10   4   7   28.00    5.90
  10   4  -7   18.10    4.70
 -10   4   7   25.20    3.90
 -10  -4   7   17.40    7.50
 -10  -4   7   18.20    4.70
 -10  -4   7   31.80    7.00
  10  -4  -7   16.40    4.20
 -10   4   6   19.80    5.50
  10   4  -6   15.90    5.00
 -10   4   6   14.10    5.90
 -10   4   6   23.60    3.80
  10   4  -6   11.40    4.20
  10  -4  -6   12.70    4.30
  10  -4  -6   13.80    5.40
 -10  -4   6    8.10    5.90
 -10  -4   6   16.30    6.70
 -10  -4   6   17.20    4.60
 -10   4   5   48.10    4.30
 -10   4   5   37.70    6.10
  10   4  -5   34.20    4.70
  10   4  -5   48.20    6.80
 -10   4   5   29.10    6.10
  10  -4  -5   34.10    5.70
  10  -4  -5   30.90    5.60
 -10  -4   5   33.50    6.90
 -10  -4   5   46.70    6.40
 -10  -4   5   34.40    6.50
 -10   4   4   21.30    3.10
 -10   4   4   24.20    5.40
 -10   4   4   17.10    5.70
  10   4  -4   34.30    6.50
  10   4  -4   18.00    4.30
 -10  -4   4   21.10    6.30
  10  -4  -4   15.10    4.20
 -10  -4   4   32.90    6.60
  10  -4  -4   18.80    4.90
 -10  -4   4   22.10    6.50
 -10   4   3   40.40    3.90
  10   4  -3   20.50    4.30
 -10   4   3   25.00    6.00
  10  -4  -3   17.70    5.00
 -10  -4   3   22.90    6.20
 -10  -4   3   32.20    6.70
  10  -4  -3   29.90    5.90
 -10  -4   3   32.30    6.40
 -10   4   2   16.40    3.20
 -10   4   2   10.00    5.70
  10   4  -2    6.40    3.90
  10  -4  -2    5.40    4.90
 -10  -4   2    7.90    4.70
  10  -4  -2    8.30    4.00
 -10  -4   2    2.70    6.20
 -10  -4   2   11.20    5.80
  10  -4  -2   -2.70    4.90
  10   4  -1    6.00    3.90
 -10   4   1   10.30    5.60
 -10  -4   1    8.10    6.40
  10  -4  -1   14.80    5.00
 -10  -4   1    6.40    4.80
  10  -4  -1    4.90    3.50
 -10   4   0   -3.40    5.30
  10   4   0    2.60    6.20
  10   4   0   -1.10    3.80
 -10  -4   0    0.20    6.40
 -10  -4   0   -0.70    4.90
  10  -4   0   -6.70    5.00
  10  -4   0   -5.80    4.20
  10  -4   0  -13.10    5.00
  10   4   1    2.70    6.30
 -10   4  -1    2.20    6.30
  10   4   1    0.10    4.00
  10  -4   1   -1.70    4.40
  10  -4   1    2.70    5.30
  10  -4   1   -2.50    5.00
 -10  -4  -1   -3.00    6.30
 -10  -4  -1   -1.30    5.00
  10   4   2   -2.60    3.60
 -10   4  -2   -4.10    6.50
  10   4   2   -2.70    6.30
 -10  -4  -2   -0.70    5.10
  10  -4   2   14.40    5.60
  10  -4   2   -6.60    5.20
 -10  -4  -2   -7.30    6.40
  10   4   3   44.20    6.00
 -10   4  -3   32.20    7.30
 -10   4  -3   47.80    8.40
 -10  -4  -3   41.60    7.90
  10  -4   3   55.29    9.10
  10  -4   3   24.10    6.30
 -10  -4  -3   45.70    8.00
 -10   4  -4   -0.30    7.10
 -10   4  -4   -2.20    7.70
  10  -4   4  -17.20    6.30
 -10   4  -5   13.00    7.90
  10   4   5    2.10    4.00
 -10   4  -5   16.40    7.50
  10  -4   5    5.20    7.00
  10  -4   5   22.00    6.50
 -10  -4  -5    5.00    5.80
 -10   4  -6   55.29   10.90
  10   4   6   19.00    4.40
 -10   4  -6   33.20    9.30
 -10  -4  -6   20.40    6.30
 -10   4  -7  105.29   13.50
  10   4   7   79.99    7.50
 -10   4  -7  108.29   12.00
 -10  -4  -7  102.19   10.20
  10   5  -6    9.10    4.80
 -10   5   6   19.40    6.20
 -10  -5   6   25.40    6.00
  10   5  -5   52.69    6.60
 -10   5   5   67.29   10.40
  10  -5  -5   48.90    7.00
 -10  -5   5   76.39    8.00
  10   5  -4   -3.80    4.40
 -10   5   4   -0.80    6.20
  10  -5  -4   -3.60    5.00
 -10  -5   4    7.70    5.60
 -10   5   3   17.10    6.70
  10   5  -3   13.70    4.60
 -10  -5   3   22.30    5.70
  10  -5  -3   15.10    4.50
  10   5  -2   -0.20    4.30
 -10   5   2    4.70    6.60
  10  -5  -2   -1.10    4.50
 -10   5   1    5.70    6.40
  10   5  -1    1.60    4.00
  10  -5  -1    4.00    5.50
 -10  -5   1    9.00    5.60
 -10   5   0    9.50    6.70
  10   5   0    2.90    4.20
  10  -5   0    5.90    4.60
 -10  -5   0    8.90    5.50
  10   5   1   50.19    6.60
 -10   5  -1   57.09   11.50
 -10  -5  -1   59.89    8.30
  10  -5   1   64.49    7.10
  10   5   2    1.50    4.40
 -10   5  -2    0.40    7.30
  10  -5   2    2.80    5.00
 -10  -5  -2   -0.40    5.70
 -11   0  16   23.70    3.30
  11   0 -16   24.90    4.80
 -11   0  15    3.20    2.60
  11   0 -15   -3.40    4.10
 -11   0  14   40.90    7.20
  11   0 -14   50.19    6.30
 -11   0  14   47.00    4.70
  11   0 -14   59.99    7.60
 -11   0  13    1.70    4.40
  11   0 -13    2.50    3.70
  11   0 -13    4.10    4.20
 -11   0  13   -1.80    2.70
  11   0 -12  147.29    8.90
  11   0 -12  147.99    9.70
 -11   0  12  141.59    9.90
 -11   0  12  146.29    7.90
 -11   0  11    3.00    2.60
 -11   0  11    1.40    2.30
  11   0 -11   -0.30    3.20
 -11   0  11   -0.40    4.10
  11   0 -11    0.90    3.80
 -11   0  10   19.20    4.10
 -11   0  10   19.90    2.80
 -11   0  10   18.70    4.10
  11   0 -10   18.90    3.60
  11   0 -10   15.90    3.90
 -11   0   9    0.90    2.30
 -11   0   9    2.90    3.60
  11   0  -9    1.60    2.90
  11   0  -9   -4.30    4.10
 -11   0   9    1.90    2.30
  11   0  -8  184.68    9.80
  11   0  -8  181.28   10.40
 -11   0   8  191.78    9.20
 -11   0   8  180.88    9.60
 -11   0   8  191.48   10.60
 -11   0   7    0.70    3.30
 -11   0   7    2.00    2.70
 -11   0   7   -0.90    2.10
  11   0  -7    0.30    3.20
  11   0  -7    1.60    2.90
 -11   0   6  287.07   14.20
 -11   0   6  251.37   13.90
  11   0  -6  275.87   14.00
  11   0  -6  280.37   13.50
 -11   0   6  295.37   13.10
 -11   0   5    2.30    3.30
  11   0  -5    1.20    2.50
  11   0  -5   -1.50    3.00
 -11   0   5   -7.00    3.50
  11   0  -4  354.96   15.60
 -11   0   4  295.77   16.80
  11   0  -4  323.67   15.40
 -11   0   4  337.77   16.00
  11   0  -3    3.20    2.30
 -11   0   3    0.30    2.80
  11   0  -3   -1.90    1.80
 -11   0   3   -4.60    3.10
 -11   0   2  252.87   12.80
 -11   0   2  245.78   13.40
 -11   0   2  262.97   12.60
  11   0  -2  251.77   12.30
  11   0  -2  261.57   12.10
  11   0  -1   -2.50    1.80
  11   0  -1   -8.70    3.30
 -11   0   1   -6.30    3.10
  11   0   0  272.17   12.10
  11   0   0  263.47   13.20
 -11   0   0  241.28   14.40
 -11   0  -1   -7.40    4.70
  11   0   1    4.10    1.90
 -11   0  -1    3.50    3.20
  11   0   1    2.90    3.40
  11   0   2    2.80    2.00
 -11   0  -2    4.90    3.20
  11   0   2    1.40    3.50
 -11   0  -2   -3.70    4.10
  11   0   2   -1.40    1.70
 -11   0  -3   -5.50    4.20
  11   0   3   -0.50    2.10
  11   0   3    0.90    3.60
 -11   0  -3   -0.50    3.40
  11   0   4    3.40    2.20
 -11   0  -4    7.60    5.70
  11   0   4    4.80    3.90
 -11   0  -4    2.30    3.70
 -11   0  -4    2.20    3.80
 -11   0  -5   -1.60    3.70
 -11   0  -5   -0.80    6.00
 -11   0  -5    2.90    4.20
  11   0   5   -2.80    4.00
  11   0   5    0.40    2.50
  11   0   6   -0.10    2.60
 -11   0  -6    0.70    5.80
 -11   0  -6    4.20    5.00
 -11   0  -6    0.90    4.00
  11   0   6    2.10    4.40
 -11   0  -7   -0.50    5.60
  11   0   7   -3.60    4.70
  11   0   7   -0.80    3.00
 -11   0  -7    0.80    4.20
 -11   0  -7    0.40    5.10
  11   0   8   28.10    3.80
 -11   0  -8   28.80    7.30
 -11   0  -8   28.40    5.00
 -11   0  -8   31.10    6.00
  11   0   8   25.90    6.00
 -11   0  -9   13.50    8.00
 -11   0  -9    0.30    5.60
  11   0   9   -0.10    5.50
 -11   0  -9   -0.30    4.10
  11   0   9   -1.40    3.60
 -11   0 -10    3.50    4.20
  11   0  10   -0.70    4.00
 -11   0 -10   -2.40    6.10
  11   0  10   -4.90    5.80
 -11   0 -11    1.60    6.40
 -11   0 -11   -1.80    4.20
  11   0  11   -3.40    6.30
  11   0  11    1.50    4.20
  11   0  12   -4.10    4.30
  11   1 -15   36.60    6.80
 -11   1  15   31.00    4.70
 -11  -1  15   35.90    4.30
  11  -1 -15   34.60    6.50
 -11   1  14    8.50    4.60
 -11   1  14   16.00    3.10
  11  -1 -14   18.50    4.10
 -11  -1  14   16.70    3.10
  11  -1 -14   17.30    4.90
 -11   1  13    0.80    4.00
 -11   1  13    3.70    2.60
  11   1 -13   -0.90    4.40
  11   1 -13    6.10    4.00
 -11   1  13   -1.20    3.20
  11  -1 -13    2.20    4.60
  11  -1 -13    5.90    3.70
 -11  -1  13    4.90    2.90
 -11  -1  13   -3.50    4.40
  11   1 -12   52.99    6.40
 -11   1  12   54.59    6.30
 -11   1  12   59.79    4.60
  11   1 -12   55.79    7.50
 -11   1  12   74.59    7.50
  11  -1 -12   58.69    6.40
  11  -1 -12   60.69    7.60
 -11  -1  12   59.09    5.00
 -11  -1  12   66.39    7.60
 -11   1  11    8.10    4.20
 -11   1  11    6.20    2.60
  11   1 -11    7.90    4.40
  11   1 -11    7.50    3.50
 -11   1  11    8.30    3.70
 -11  -1  11    6.40    2.90
  11  -1 -11   -0.20    4.00
 -11  -1  11    9.70    4.70
  11  -1 -11    3.80    3.40
 -11   1  10  237.68   11.40
 -11   1  10  234.48   12.90
 -11   1  10  240.88   12.40
  11   1 -10  236.98   13.00
  11   1 -10  236.08   12.30
  11  -1 -10  232.88   12.90
  11  -1 -10  230.08   12.00
 -11  -1  10  229.58   11.50
 -11  -1  10  239.78   13.20
 -11   1   9    3.00    4.00
  11   1  -9    3.40    3.90
 -11   1   9    0.40    2.00
 -11   1   9    2.40    3.00
  11   1  -9    1.20    3.00
  11  -1  -9   -0.10    3.10
 -11  -1   9    1.40    2.50
  11  -1  -9    1.50    3.50
 -11  -1   9   -3.30    4.00
 -11   1   8   91.79    6.70
  11   1  -8   95.49    7.40
 -11   1   8   97.29    7.10
  11   1  -8   93.39    6.50
 -11   1   8   88.69    5.20
  11  -1  -8   96.29    7.10
 -11  -1   8   91.49    8.20
  11  -1  -8   91.99    6.20
 -11   1   7    0.80    1.90
  11   1  -7    0.10    3.40
  11   1  -7    2.50    3.10
 -11   1   7    1.30    3.10
  11   1  -7    2.20    2.70
 -11   1   7    2.50    3.30
  11  -1  -7    3.00    2.70
  11  -1  -7   -1.20    3.00
  11   1  -6   20.90    3.00
 -11   1   6   16.20    3.50
 -11   1   6   15.40    2.00
  11   1  -6   18.90    3.80
 -11   1   6   17.90    3.50
  11   1  -6   19.30    3.20
  11  -1  -6   17.20    2.90
 -11  -1   6   16.20    3.90
  11  -1  -6   14.00    3.20
 -11   1   5  179.38   10.20
 -11   1   5  178.88    8.60
  11   1  -5  177.78    9.40
  11   1  -5  172.08    9.20
 -11   1   5  188.08    9.60
 -11  -1   5  185.88   10.50
  11  -1  -5  171.98    9.40
 -11  -1   5  178.38    9.70
  11  -1  -5  190.18    9.20
  11   1  -4  172.38    8.80
 -11   1   4  167.48   10.10
 -11   1   4  169.98    8.90
  11   1  -4  167.98    8.70
 -11   1   4  165.78    8.00
 -11  -1   4  174.28    9.90
  11  -1  -4  177.48    8.80
 -11  -1   4  169.28   10.10
  11  -1  -4  158.48    8.70
 -11  -1   4  167.28   10.00
 -11   1   3   23.50    2.10
  11   1  -3   26.20    3.70
 -11   1   3   21.30    4.30
  11   1  -3   21.50    2.90
 -11  -1   3   14.60    4.00
 -11  -1   3   21.20    4.00
  11  -1  -3   28.10    3.90
 -11   1   2   34.10    7.10
  11   1  -2   58.09    4.30
  11   1  -2   49.10    4.40
 -11  -1   2   46.60    6.50
  11  -1  -2   52.39    4.30
  11   1  -1    5.80    4.10
  11   1  -1   12.30    2.30
 -11   1   1    1.10    4.30
  11   1  -1    7.70    2.30
 -11  -1   1    5.90    3.80
  11  -1  -1   10.10    2.50
  11   1   0  486.65   22.50
  11   1   0  481.95   22.60
  11   1   0  465.45   23.40
 -11   1   0  526.85   23.80
 -11  -1   0  481.75   23.10
 -11  -1   0  507.05   23.60
  11  -1   0  478.75   22.60
 -11   1  -1   76.79    8.30
  11   1   1   71.59    4.80
  11   1   1   67.69    4.30
  11   1   1   72.19    7.30
  11  -1   1   78.89    3.90
 -11  -1  -1   75.19    7.00
  11  -1   1   60.59    5.10
  11  -1   1   76.39    5.40
  11   1   2   58.39    7.00
 -11   1  -2   64.09    8.20
 -11   1  -2   64.09    5.50
  11   1   2   60.29    4.00
  11   1   2   66.29    4.70
  11  -1   2   68.09    5.80
  11  -1   2   63.09    3.90
 -11  -1  -2   66.09    7.10
 -11  -1  -2   73.89    6.60
  11   1   3   15.60    2.40
 -11   1  -3    7.40    4.80
  11   1   3    7.70    2.40
  11   1   3    8.40    4.20
 -11   1  -3    8.00    3.40
 -11   1  -3   14.50    4.50
  11  -1   3    8.00    1.80
  11  -1   3   10.90    3.50
 -11  -1  -3    7.70    4.10
 -11  -1  -3    8.30    3.90
  11   1   4   20.60    2.80
 -11   1  -4   18.20    4.30
  11   1   4   17.50    4.80
 -11   1  -4   17.70    5.20
 -11   1  -4   21.00    4.50
 -11  -1  -4   12.10    4.00
  11  -1   4   18.80    3.20
  11  -1   4   17.60    4.20
 -11  -1  -4   19.00    4.40
  11   1   5    6.50    2.70
 -11   1  -5    5.80    4.70
 -11   1  -5    3.40    5.30
 -11   1  -5    4.10    4.20
  11   1   5   10.50    4.60
 -11  -1  -5    4.90    4.40
  11  -1   5    9.00    2.40
 -11  -1  -5    1.60    4.20
  11  -1   5    6.20    4.20
 -11   1  -6   -2.30    4.40
  11   1   6    4.20    3.00
 -11   1  -6    0.10    5.90
 -11   1  -6    4.20    4.80
  11   1   6    4.70    4.90
  11  -1   6   -5.50    4.70
 -11  -1  -6    0.10    4.70
  11  -1   6   -3.70    2.60
 -11  -1  -6   -7.80    3.80
 -11   1  -7   16.90    7.20
 -11   1  -7   14.20    5.20
  11   1   7   20.90    5.40
  11   1   7   17.60    3.50
 -11  -1  -7   21.50    5.30
 -11  -1  -7    5.50    4.10
  11  -1   7    3.30    5.60
 -11   1  -8    8.60    8.10
 -11   1  -8    4.10    5.70
 -11   1  -8    9.90    5.20
  11   1   8    1.20    5.70
  11   1   8    2.90    3.70
 -11  -1  -8    7.70    5.50
 -11  -1  -8    4.20    4.20
  11  -1   8    1.80    3.50
  11  -1   8   -2.60    5.70
  11   1   9   -4.20    5.90
 -11   1  -9   -0.30    6.50
 -11   1  -9   20.40    9.30
 -11   1  -9   -1.70    5.30
  11   1   9    1.00    3.80
 -11  -1  -9   -1.10    5.40
  11  -1   9   -0.90    3.70
  11  -1   9   -3.70    6.20
 -11  -1  -9    1.60    4.30
 -11   1 -10    5.80    5.20
  11   1  10    0.00    4.00
  11   1  10   -7.00    6.10
 -11   1 -10  -11.10    7.10
  11  -1  10   -4.40    6.60
 -11  -1 -10    7.30    4.20
  11  -1  10   -0.60    4.00
 -11  -1 -10    3.20    5.60
 -11  -1 -10   -9.30    6.90
 -11   1 -11  -10.90    7.40
 -11   1 -11    5.50    5.50
  11   1  11   -0.30    4.10
  11  -1  11   -1.30    4.40
  11  -1  11   -3.50    7.10
 -11  -1 -11    9.00    4.40
 -11   2  15    0.30    3.40
  11   2 -15    1.00    3.90
 -11  -2  15    1.00    3.00
  11   2 -14   79.99    7.90
 -11   2  14   92.79   15.60
 -11   2  14  100.49    6.30
 -11   2  14   75.39    8.10
 -11  -2  14   82.89    6.00
  11  -2 -14   94.69    8.00
  11  -2 -14   97.59    9.10
 -11   2  13   89.09    8.40
 -11   2  13   83.09    9.20
  11   2 -13  114.29   11.80
 -11   2  13   91.39    6.30
  11  -2 -13   92.09    7.90
  11  -2 -13   84.19    9.00
  11   2 -12   60.79    8.40
  11   2 -12   60.29    7.10
 -11   2  12   58.89    8.10
 -11   2  12   63.79    7.50
 -11   2  12   67.79    5.30
  11  -2 -12   66.19    8.10
 -11  -2  12   60.09    5.20
 -11  -2  12   56.79    8.30
  11  -2 -12   58.89    6.60
  11   2 -11  770.52   36.30
 -11   2  11  748.13   35.80
 -11   2  11  788.92   35.00
 -11   2  11  757.52   36.10
  11   2 -11  746.23   35.50
 -11  -2  11  741.73   35.00
 -11  -2  11  761.02   36.40
  11  -2 -11  769.12   36.20
  11  -2 -11  772.62   35.50
 -11   2  10   24.50    4.00
  11   2 -10   27.40    5.10
 -11   2  10   28.00    4.80
 -11   2  10   29.80    5.00
  11   2 -10   29.10    4.30
  11  -2 -10   34.20    4.90
 -11  -2  10   37.30    5.60
  11  -2 -10   28.40    5.50
 -11   2   9  124.69    6.70
  11   2  -9  123.39    8.10
 -11   2   9  114.89    9.00
  11   2  -9  121.49    9.40
  11   2  -9  124.79    8.00
 -11  -2   9  128.29    9.70
  11  -2  -9  120.99    7.60
  11  -2  -9  122.09    8.60
 -11   2   8   52.69    4.20
 -11   2   8   52.29    6.60
  11   2  -8   61.19    6.00
  11   2  -8   56.99    7.00
  11   2  -8   54.49    5.80
 -11   2   8   56.09    6.90
  11  -2  -8   58.29    6.30
 -11  -2   8   73.19    5.20
 -11  -2   8   63.89    7.50
  11  -2  -8   59.89    5.60
 -11   2   7  205.68   11.00
 -11   2   7  202.58   11.10
 -11   2   7  166.58    9.50
  11   2  -7  199.98   10.30
  11   2  -7  198.98   10.40
  11  -2  -7  198.38   10.70
 -11  -2   7  198.88   11.60
 -11  -2   7  181.38    9.60
  11  -2  -7  215.08   10.30
  11   2  -6    3.40    3.10
 -11   2   6   -0.30    1.70
 -11   2   6    3.10    3.20
  11   2  -6    3.40    3.30
 -11   2   6    3.50    3.80
 -11  -2   6    6.70    4.50
  11  -2  -6    4.50    2.80
 -11  -2   6    1.10    4.20
  11  -2  -6    1.60    3.00
 -11   2   5   34.00    2.70
 -11   2   5   41.00    4.80
 -11   2   5   41.50    6.60
  11   2  -5   34.80    4.60
  11   2  -5   45.00    4.70
  11  -2  -5   36.70    4.40
  11  -2  -5   41.00    4.40
 -11  -2   5   25.00    4.60
 -11  -2   5   43.00    7.10
 -11  -2   5   45.70    6.70
 -11   2   4   79.29    7.50
  11   2  -4   79.29    5.70
  11   2  -4   79.89    5.70
 -11  -2   4   72.59    7.70
  11  -2  -4   83.39    5.50
 -11  -2   4   62.19    5.40
 -11   2   3  127.99    9.30
  11   2  -3  130.69    7.40
  11   2  -3  132.49    7.40
  11  -2  -3  134.29    7.30
 -11  -2   3  125.59    7.70
 -11  -2   3  124.69    9.40
 -11  -2   3  126.89    9.10
  11   2  -2   16.20    2.80
 -11   2   2   15.80    4.40
  11   2  -2   16.50    3.00
  11  -2  -2   18.50    3.00
 -11  -2   2   13.60    3.30
 -11  -2   2   15.70    4.50
  11   2  -1   36.80    3.80
  11   2  -1   35.10    4.20
 -11   2   1   30.80    6.90
  11   2  -1   29.70    5.20
 -11  -2   1   41.00    6.90
  11  -2  -1   31.20    4.30
 -11  -2   1   41.00    5.60
 -11   2   0   72.09    7.90
  11   2   0   59.39    4.30
  11   2   0   55.79    7.40
  11   2   0   57.39    4.60
  11  -2   0   52.49    4.80
 -11  -2   0   64.59    6.30
  11   2   1   14.00    2.20
  11   2   1   17.40    2.90
 -11   2  -1   16.60    4.80
  11   2   1   14.80    4.80
  11  -2   1    9.80    3.20
 -11  -2  -1   17.30    4.80
 -11  -2  -1   15.40    4.00
 -11   2  -2   31.40    5.60
  11   2   2   24.90    4.90
 -11   2  -2   26.00    5.20
  11   2   2   27.20    4.10
 -11  -2  -2   29.60    6.30
 -11  -2  -2   25.30    5.20
 -11   2  -3    3.30    5.80
  11   2   3    2.60    4.60
  11   2   3    3.80    2.80
 -11   2  -3    4.40    5.40
 -11   2  -3    5.50    2.50
 -11  -2  -3   -1.40    4.80
  11  -2   3   -0.50    1.80
  11  -2   3    7.60    3.30
 -11  -2  -3    0.70    4.40
 -11   2  -4   -6.00    3.40
  11   2   4   -6.00    4.70
 -11   2  -4    4.70    5.30
  11   2   4    1.60    3.00
 -11   2  -4   -0.10    5.80
  11  -2   4   -6.00    2.10
 -11  -2  -4    1.90    4.90
 -11  -2  -4    1.70    4.90
  11  -2   4   -0.60    3.90
 -11   2  -5   53.49    9.80
  11   2   5   40.70    6.10
  11   2   5   40.90    5.20
 -11   2  -5   51.39    7.30
 -11   2  -5   62.29    9.40
  11  -2   5   47.60    5.40
 -11  -2  -5   39.50    6.00
 -11  -2  -5   60.29    8.10
  11  -2   5   41.90    7.80
  11   2   6  115.49    8.30
  11   2   6  113.79   11.40
 -11   2  -6  156.58   11.40
 -11   2  -6  166.38   11.80
 -11   2  -6  130.79   11.70
  11  -2   6  150.98   11.10
 -11  -2  -6  116.09   11.00
 -11  -2  -6  153.58   10.20
  11  -2   6  125.49    7.70
  11   2   7   -1.30    3.90
  11   2   7    2.30    6.00
 -11   2  -7   10.20    6.80
 -11   2  -7    7.70    7.40
 -11   2  -7    2.10    7.10
 -11  -2  -7    9.20    5.70
 -11  -2  -7    2.70    5.40
  11  -2   7   -4.20    3.40
  11   2   8   -0.20    6.20
 -11   2  -8  -12.20    7.40
  11   2   8    0.20    3.90
 -11   2  -8    2.40    6.90
 -11   2  -8   10.00    8.10
  11  -2   8  -10.20    6.40
 -11  -2  -8   -1.10    5.40
  11  -2   8   -3.40    3.70
 -11  -2  -8    3.80    6.10
  11   2   9    3.50    4.20
 -11   2  -9   -0.60    8.00
 -11   2  -9    4.20    6.80
 -11   2  -9   20.70    9.30
  11  -2   9  -12.20    6.40
 -11  -2  -9   -2.30    6.70
 -11   2 -10    1.10    6.50
  11   2  10    3.10    4.10
 -11   2 -10   22.30   10.50
 -11   2 -10   -7.50    8.70
  11  -2  10   -2.70    7.40
  11  -2  10   -4.60    4.50
  11   3 -13   17.80    5.40
 -11   3  13   22.20    5.00
 -11   3  13   23.90    3.90
 -11   3  13   12.50    6.20
  11  -3 -13   27.10    4.90
 -11  -3  13   35.50    4.70
  11  -3 -13   22.50    5.80
  11   3 -12   66.29   11.40
 -11   3  12   74.99    6.00
 -11   3  12   73.29    9.20
 -11   3  12   73.49    8.70
 -11  -3  12   79.59    5.90
  11  -3 -12   85.59    7.50
  11  -3 -12   69.29    9.20
  11   3 -11    1.70    4.80
 -11   3  11   -2.50    5.50
 -11   3  11    4.60    4.80
 -11   3  11    1.50    3.10
  11  -3 -11    2.30    4.30
  11  -3 -11    1.30    4.90
  11   3 -10   90.49    7.50
  11   3 -10   93.09    8.50
 -11   3  10   87.29    9.10
 -11   3  10   82.99    5.80
 -11   3  10   71.49    8.90
  11  -3 -10   75.59    8.50
 -11  -3  10   90.69    9.70
  11  -3 -10   90.89    7.20
 -11   3   9  299.57   16.40
  11   3  -9  313.07   15.40
  11   3  -9  294.17   15.90
 -11   3   9  312.27   16.50
 -11   3   9  304.97   14.50
  11  -3  -9  305.17   16.20
  11  -3  -9  289.47   15.20
 -11  -3   9  299.07   16.90
 -11  -3   9  318.27   17.40
 -11   3   8   32.90    5.30
 -11   3   8   35.90    7.80
  11   3  -8   31.30    4.80
  11   3  -8   35.20    5.70
 -11   3   8   30.80    3.80
  11  -3  -8   30.60    5.20
 -11  -3   8   35.30    6.20
  11  -3  -8   25.60    4.30
 -11  -3   8   30.30    5.60
 -11   3   7   27.10    4.70
  11   3  -7   24.00    4.40
 -11   3   7   20.80    3.30
 -11   3   7   22.10    5.30
  11   3  -7   28.20    4.30
  11  -3  -7   33.30    5.30
 -11  -3   7   23.50    5.70
 -11  -3   7   30.50    6.20
 -11  -3   7   19.10    3.90
  11  -3  -7   21.70    4.60
  11   3  -6   15.50    4.00
 -11   3   6   16.00    4.30
 -11   3   6   13.20    2.60
 -11   3   6   14.10    4.90
  11   3  -6   17.40    3.80
  11  -3  -6   10.60    4.00
 -11  -3   6   13.20    5.20
 -11  -3   6   14.20    4.00
 -11  -3   6   13.80    6.00
  11  -3  -6   17.60    3.70
 -11   3   5   73.09    6.60
 -11   3   5   66.49    4.10
  11   3  -5   70.89    6.20
  11   3  -5   63.49    5.90
 -11   3   5   62.99    8.10
  11  -3  -5   70.69    5.90
 -11  -3   5   64.29    8.10
  11  -3  -5   70.49    6.40
 -11  -3   5   70.19    9.30
 -11  -3   5   76.39    6.50
  11   3  -4   10.60    3.50
 -11   3   4   16.40    3.60
 -11   3   4    9.60    4.90
  11   3  -4   11.30    3.70
 -11  -3   4   17.90    5.40
 -11  -3   4   12.30    4.50
  11  -3  -4    8.70    3.20
  11  -3  -4   13.30    3.60
 -11  -3   4    7.40    5.00
 -11   3   3   27.10    5.30
  11   3  -3   26.00    3.90
 -11  -3   3   21.10    5.40
 -11  -3   3   37.70    5.90
 -11  -3   3   21.70    5.60
  11  -3  -3   39.30    5.40
 -11   3   2   35.30    7.70
  11   3  -2   42.10    4.30
  11   3  -2   32.80    5.10
  11  -3  -2   27.30    5.10
 -11  -3   2   37.50    6.20
 -11  -3   2   28.40    5.80
  11   3  -1  112.39   10.00
  11   3  -1  115.89    6.30
 -11   3   1  115.69    9.80
  11   3  -1  112.59    7.10
 -11  -3   1  119.49   10.10
  11  -3  -1  106.79    6.80
 -11  -3   1  121.19    8.20
  11   3   0    7.90    5.30
 -11   3   0    1.20    5.10
  11   3   0    0.40    3.30
 -11  -3   0    4.90    5.20
 -11  -3   0    2.70    4.30
  11  -3   0    0.10    3.00
  11   3   1    7.20    3.20
  11   3   1   -0.50    5.20
 -11   3  -1    8.80    5.60
  11  -3   1    3.00    3.80
 -11  -3  -1   11.70    4.70
 -11  -3  -1   18.20    5.90
  11   3   2    5.20    5.80
 -11   3  -2   10.10    6.30
  11   3   2    0.40    3.50
 -11   3  -2    0.80    6.00
 -11  -3  -2    0.80    5.00
 -11  -3  -2   -2.90    5.70
 -11   3  -3   28.30    6.80
  11   3   3   43.30    6.40
  11   3   3   45.60    5.40
 -11   3  -3   68.29   10.20
 -11  -3  -3   50.49    7.80
  11  -3   3   39.10    3.80
 -11  -3  -3   49.00    7.30
 -11   3  -4    5.50    6.80
  11   3   4   -4.40    3.70
  11   3   4    3.30    6.00
 -11   3  -4   -8.00    6.50
  11  -3   4    2.50    4.70
 -11  -3  -4   -4.80    5.90
 -11  -3  -4   -1.10    5.40
  11  -3   4   -2.30    2.70
 -11   3  -5  117.69   11.40
 -11   3  -5  130.79   11.90
  11   3   5   85.09   10.80
  11   3   5   94.29    7.40
 -11  -3  -5   98.99    9.90
  11  -3   5   99.99    6.80
 -11  -3  -5  109.59   10.90
  11  -3   5  121.69   10.30
  11   3   6   16.00    4.30
 -11   3  -6    9.50    4.90
  11   3   6   23.10    6.40
 -11   3  -6   33.50    7.10
 -11   3  -6   34.60    7.60
  11  -3   6   16.90    3.80
 -11  -3  -6   38.40    8.60
  11  -3   6   19.60    6.50
 -11  -3  -6   11.30    6.10
 -11   3  -7   -2.80    5.60
 -11   3  -7    1.70    7.30
 -11   3  -7    1.80   11.20
  11  -3   7   -0.10    8.90
 -11  -3  -7    1.30    8.00
  11  -3   7   -7.00    4.10
 -11   3  -8   -5.40    6.10
  11   3   8    2.80    4.40
 -11   3  -8   -2.20    8.30
 -11   3  -8    7.50    7.90
 -11  -3  -8    0.10    7.30
  11  -3   8    1.40    7.90
 -11   3  -9   -0.90    8.30
  11   3   9   -0.90    4.20
 -11   3  -9    5.10    9.10
  11  -3   9  -11.60    9.80
 -11  -3  -9    3.10    8.10
  11  -3   9   -2.30    5.10
 -11   4  10   -0.50    5.40
  11   4 -10    3.00    5.90
 -11   4  10   -1.30    6.30
  11   4 -10   -6.30    4.30
 -11   4  10    3.30    3.40
  11  -4 -10   -3.90    6.30
  11  -4 -10   -6.20    4.50
 -11   4   9   27.80    6.50
  11   4  -9   17.80    4.60
 -11   4   9   30.40    4.60
 -11   4   9   36.60    6.40
  11   4  -9   30.70    6.10
  11  -4  -9   16.40    6.20
  11  -4  -9   22.70    4.90
 -11   4   8   10.00    5.40
 -11   4   8   -1.20    6.30
  11   4  -8    2.40    5.60
 -11   4   8    8.40    3.10
  11   4  -8    0.30    4.20
 -11  -4   8   -7.90    5.00
  11  -4  -8    0.80    4.30
  11  -4  -8    6.70    5.50
 -11   4   7   53.49    9.40
 -11   4   7   54.09    4.60
  11   4  -7   54.39    7.80
  11   4  -7   47.60    6.40
 -11  -4   7   46.80    7.50
  11  -4  -7   38.10    6.10
  11  -4  -7   51.99    6.40
 -11  -4   7   50.29    9.00
 -11   4   6    5.60    5.50
  11   4  -6    0.10    4.70
 -11   4   6    2.80    5.70
 -11   4   6    9.10    2.80
  11   4  -6    1.40    4.20
 -11  -4   6    7.80    4.70
  11  -4  -6   -3.50    5.00
 -11  -4   6   -4.20    6.40
  11  -4  -6   -2.90    4.00
 -11  -4   6   -3.70    6.20
 -11   4   5   12.80    5.20
  11   4  -5   -0.40    4.00
 -11   4   5    8.50    2.70
  11   4  -5    7.90    4.50
 -11   4   5    3.30    5.50
  11  -4  -5    0.70    4.80
 -11  -4   5    7.90    6.30
  11  -4  -5    5.90    3.90
 -11  -4   5    9.00    4.60
 -11  -4   5   -3.00    5.70
  11   4  -4    1.50    4.20
  11   4  -4   10.70    4.20
 -11   4   4    4.80    5.70
 -11   4   4    6.80    3.20
 -11  -4   4    8.40    6.00
  11  -4  -4    0.50    4.80
 -11  -4   4    1.50    6.00
 -11  -4   4    6.90    4.70
  11  -4  -4    8.20    4.20
 -11   4   3   61.99    9.20
  11   4  -3   52.39    6.30
  11   4  -3   76.29    6.40
 -11  -4   3   57.99    7.70
  11  -4  -3   56.59    7.70
  11  -4  -3   70.69    6.90
 -11  -4   3   64.19    7.50
 -11  -4   3   58.89    9.60
  11  -4  -3   57.69    7.50
  11   4  -2   -1.00    3.70
 -11   4   2    2.80    5.60
 -11  -4   2    4.90    4.80
 -11  -4   2    5.10    5.90
 -11  -4   2    2.30    6.40
  11  -4  -2    1.20    4.00
 -11   4   1    2.80    5.40
  11   4  -1    1.10    3.90
 -11  -4   1   15.30    6.20
 -11  -4   1    2.40    4.90
  11  -4  -1   -2.10    4.00
  11   4   0    0.80    3.90
 -11   4   0    1.30    6.20
  11   4   0    7.40    6.30
 -11  -4   0    7.70    5.10
  11  -4   0   -1.20    4.20
 -11  -4   0    3.90    6.50
  11   4   1   22.50    4.20
  11   4   1   21.60    6.70
 -11   4  -1   24.00    6.70
 -11  -4  -1   25.00    5.60
 -11  -4  -1   29.80    7.00
  11  -4   1   21.10    5.30
 -11   4  -2   -0.70    6.50
  11   4   2   -3.00    3.80
 -11  -4  -2    2.70    5.40
 -11  -4  -2   -2.60    7.00
 -11   4  -3   16.00    7.10
  11   4   3   12.00    7.40
 -11   4  -3   22.60    7.90
  11  -4   3   23.00    6.00
 -11  -4  -3    7.60    7.60
 -11   4  -4    2.80    7.60
 -11   4  -4    9.70    8.20
  11   4   4   -1.20    4.40
 -11  -4  -4   -3.30    5.90
 -11   4  -5   18.50    8.50
 -11   4  -5   32.60    8.20
  11   4   5   10.90    4.20
 -11  -4  -5   23.50    6.50
  11   4   6   11.70    4.20
 -11   4  -6   30.80    8.30
 -11   4  -6   22.60    9.20
 -11  -4  -6   20.30    6.80
 -11   5   5    3.50    6.30
  11   5  -5    3.50    4.20
  11  -5  -5   -5.40    4.50
 -11  -5   5    6.60    5.70
  11   5  -4   -1.20    4.40
 -11   5   4   -0.40    6.40
  11  -5  -4   -1.50    5.20
 -11  -5   4    4.80    5.40
 -11   5   3    4.80    6.50
  11   5  -3    7.10    4.40
 -11  -5   3   18.00    7.20
  11  -5  -3    4.10    6.40
  11   5  -2   -3.70    4.50
 -11   5   2   -1.10    6.20
  11  -5  -2    2.50    7.20
 -11  -5   2    4.30    5.50
 -11   5   1   26.80    6.80
  11   5  -1   21.50    4.30
 -11  -5   1   24.40    5.80
  11  -5  -1   34.20    6.20
  11   5   0   42.40    6.30
 -11   5   0   60.89   11.20
 -11  -5   0   47.30    7.90
  11  -5   0   60.09    6.30
  11   5   1    8.60    4.40
 -12   0  16   50.69    4.90
  12   0 -16   54.59    7.50
 -12   0  15   -2.20    2.70
  12   0 -15   -0.40    3.80
  12   0 -14   17.10    4.80
 -12   0  14   18.90    5.20
 -12   0  14   26.90    4.40
  12   0 -14   17.90    4.00
 -12   0  13   -1.70    2.80
  12   0 -13    2.20    3.60
 -12   0  13   -4.00    4.50
  12   0 -13    0.50    4.20
 -12   0  12  234.68   13.90
 -12   0  12  253.67   12.00
  12   0 -12  241.48   13.60
  12   0 -12  227.28   12.70
 -12   0  12  244.88   12.00
 -12   0  11   -0.90    2.60
 -12   0  11   -1.90    4.00
  12   0 -11    1.30    3.30
 -12   0  11   -1.80    2.60
  12   0 -11    0.10    4.10
 -12   0  10  214.88   12.10
  12   0 -10  210.58   11.40
 -12   0  10  214.58   10.70
  12   0 -10  219.18   12.00
 -12   0   9    0.00    2.20
 -12   0   9    0.60    3.60
  12   0  -9   -1.30    3.00
 -12   0   9    5.30    2.50
 -12   0   8  445.26   21.80
 -12   0   8  480.05   22.50
  12   0  -8  459.85   22.50
  12   0  -8  470.95   22.00
 -12   0   8  480.75   21.60
  12   0  -7   -0.20    2.80
 -12   0   7   -0.90    2.00
 -12   0   7   -1.40    3.50
  12   0  -7    3.20    3.30
 -12   0   7    1.60    2.90
  12   0  -6   50.59    5.80
 -12   0   6   37.90    8.20
 -12   0   6   51.59    6.30
  12   0  -6   51.89    4.80
 -12   0   6   52.19    3.90
 -12   0   5   -4.70    3.90
  12   0  -5    0.50    3.20
  12   0  -5    3.20    2.60
 -12   0   5   -0.70    3.30
  12   0  -5    1.20    2.20
 -12   0   4    6.30    3.40
  12   0  -4    8.10    2.60
  12   0  -4    6.60    2.20
 -12   0   4    9.10    3.10
  12   0  -3   -1.00    1.90
 -12   0   3   -3.70    3.20
 -12   0   3   -1.20    2.90
  12   0  -3    5.50    2.40
 -12   0   3   -8.10    4.10
  12   0  -2  126.79    6.70
  12   0  -2  120.29    6.60
 -12   0   2  126.99    7.40
 -12   0   2  120.79    7.80
  12   0  -1   -1.60    1.80
  12   0  -1    6.60    2.50
 -12   0   1   -3.60    3.20
 -12   0   0  331.97   17.90
  12   0   0  359.16   16.20
  12   0   0  351.16   16.00
  12   0   0  332.27   16.90
 -12   0  -1    1.40    3.20
  12   0   1   -1.80    3.50
  12   0   1   -2.30    2.00
  12   0   1   -1.20    1.80
 -12   0  -2  119.49    7.90
 -12   0  -2  109.09    9.40
  12   0   2  112.29    8.10
  12   0   2  111.79    6.30
  12   0   2  121.99    6.20
  12   0   3    0.60    4.00
  12   0   3    1.40    2.10
 -12   0  -3   -3.10    4.20
 -12   0  -3   -2.10    3.60
  12   0   3    2.60    2.60
 -12   0  -4   86.89    8.10
 -12   0  -4   85.39    8.40
 -12   0  -4  110.29    7.90
  12   0   4   91.29    5.60
  12   0   4  101.19    8.30
 -12   0  -5   -6.90    4.20
 -12   0  -5    2.10    5.10
 -12   0  -5    0.10    4.50
  12   0   5    2.30    4.40
  12   0   5   -0.20    2.50
 -12   0  -6   38.70    8.90
 -12   0  -6   37.00    6.80
  12   0   6   38.20    5.50
 -12   0  -6   37.60    5.80
  12   0   6   37.20    4.50
 -12   0  -7   -3.10    5.30
 -12   0  -7   -5.00    6.90
  12   0   7   -5.80    5.10
  12   0   7    0.60    3.30
 -12   0  -7    1.60    4.60
 -12   0  -8   19.80    6.00
 -12   0  -8   29.30    5.10
 -12   0  -8   39.80    8.00
  12   0   8   31.80    5.10
  12   0   8   20.90    5.80
  12   0   9   -4.10    3.90
 -12   0  -9    6.00    5.90
  12   0   9   -3.20    5.70
 -12   0  -9    2.10    4.70
 -12   0  -9   19.90    8.70
 -12   0 -10    7.80    4.80
 -12   0 -10    5.00    6.50
  12   0  10  -10.30    6.20
  12   0  10   -5.00    4.10
 -12   0 -11    9.40    5.20
 -12   0 -11    4.00    9.30
 -12   1  15   25.80    3.70
  12   1 -15   19.90    4.30
 -12  -1  15   23.50    3.30
  12  -1 -15   20.30    4.40
 -12   1  14   80.89    8.50
  12   1 -14   86.89    7.60
 -12   1  14   94.59    6.10
  12  -1 -14   84.49    9.00
 -12  -1  14   84.99    7.10
  12  -1 -14   88.59    7.30
 -12   1  13  121.49    8.30
 -12   1  13  121.79    7.00
 -12   1  13  110.79    9.60
  12   1 -13  120.89    9.70
  12   1 -13  126.69    8.50
  12  -1 -13  127.99    8.40
 -12  -1  13  127.09    7.30
 -12  -1  13  114.39    9.80
  12  -1 -13  128.39    9.60
  12   1 -12    0.00    4.60
 -12   1  12    0.40    3.50
 -12   1  12    2.10    2.60
  12   1 -12    2.40    3.30
 -12   1  12   -1.20    4.30
  12  -1 -12    5.60    3.70
 -12  -1  12    1.30    2.80
 -12  -1  12    2.60    4.40
  12  -1 -12    4.40    4.50
 -12   1  11    0.30    2.60
  12   1 -11   -0.20    3.30
 -12   1  11   -0.90    3.80
 -12   1  11    3.30    4.10
  12   1 -11    5.60    4.30
 -12  -1  11   -0.40    2.80
  12  -1 -11    2.00    4.10
  12  -1 -11    1.50    3.50
 -12  -1  11    2.30    4.50
 -12   1  10  161.78    8.40
  12   1 -10  166.58   10.50
 -12   1  10  172.58   10.30
 -12   1  10  168.98    9.70
  12   1 -10  153.48    9.30
  12  -1 -10  156.78    9.20
  12  -1 -10  168.38   10.30
 -12  -1  10  159.98    8.60
 -12  -1  10  171.58   10.80
 -12   1   9   -0.50    3.10
  12   1  -9    1.90    3.10
  12   1  -9    5.00    4.00
 -12   1   9    2.60    3.80
 -12   1   9   -0.30    2.00
 -12  -1   9    2.60    4.20
 -12  -1   9    0.50    2.70
  12  -1  -9    1.80    3.40
  12  -1  -9    3.80    3.20
 -12   1   8    7.80    2.20
 -12   1   8    7.60    3.30
  12   1  -8    6.80    3.80
  12   1  -8   10.10    3.20
 -12   1   8    9.20    3.60
  12  -1  -8    4.90    3.00
 -12  -1   8   11.20    4.40
  12  -1  -8    5.90    3.50
  12   1  -7   27.00    4.10
 -12   1   7   26.70    3.90
 -12   1   7   20.60    3.10
  12   1  -7   25.60    3.20
 -12   1   7   24.50    5.60
  12   1  -7   22.00    3.40
  12  -1  -7   22.20    4.40
  12  -1  -7   22.00    3.60
 -12  -1   7   21.90    4.20
 -12   1   6   21.30    2.80
 -12   1   6   18.90    3.40
  12   1  -6   18.90    3.20
  12   1  -6   18.80    3.00
 -12   1   6   19.70    3.50
  12  -1  -6   32.20    4.40
 -12  -1   6   14.70    4.10
  12  -1  -6   19.90    3.20
 -12   1   5   27.40    4.90
  12   1  -5   22.90    3.00
 -12   1   5   24.10    2.70
 -12   1   5   25.90    4.10
  12   1  -5   26.50    4.20
 -12  -1   5   26.80    4.50
  12  -1  -5   20.90    3.00
 -12  -1   5   22.80    4.20
  12  -1  -5   26.30    4.20
 -12   1   4   95.19    7.90
 -12   1   4   92.79    4.90
  12   1  -4   99.89    6.00
 -12   1   4   92.99    6.10
  12   1  -4  106.19    6.20
 -12  -1   4   96.09    7.90
 -12  -1   4   95.29    7.60
  12  -1  -4   87.19    6.00
  12  -1  -4   96.69    5.90
 -12  -1   4  110.79    7.60
 -12   1   3   12.10    3.90
  12   1  -3   14.80    2.80
 -12   1   3   12.70    1.90
  12   1  -3   16.30    2.80
 -12  -1   3    8.00    4.30
  12  -1  -3   26.50    3.90
 -12  -1   3   14.70    3.90
 -12   1   2   58.39    7.80
  12   1  -2   67.69    4.80
  12   1  -2   56.19    4.90
 -12  -1   2   52.09    6.70
  12  -1  -2   71.39    5.00
 -12  -1   2   79.19    5.90
  12   1  -1  473.25   23.30
  12   1  -1  480.25   22.20
 -12   1   1  489.75   23.30
  12   1  -1  476.85   22.20
 -12  -1   1  477.15   23.20
  12  -1  -1  482.15   22.30
  12   1   0  311.47   15.90
  12   1   0  302.37   14.60
  12   1   0  299.37   14.60
 -12   1   0  313.17   16.30
 -12  -1   0  317.27   15.80
  12  -1   0  297.47   14.70
 -12  -1   0  330.37   15.00
  12   1   1    8.70    2.00
  12   1   1    9.60    4.00
 -12   1  -1   10.30    4.90
  12   1   1   11.60    2.30
 -12   1  -1   14.90    2.60
  12  -1   1   11.20    2.40
 -12  -1  -1   13.70    4.20
 -12   1  -2   70.19    8.50
  12   1   2   65.89    4.80
  12   1   2   66.49    7.40
 -12   1  -2   72.09    5.60
  12  -1   2   71.29    6.10
 -12  -1  -2   62.89    7.40
  12  -1   2   60.39    3.90
 -12   1  -3    0.00    3.60
 -12   1  -3   -2.60    5.10
 -12   1  -3    5.30    4.70
  12   1   3   -0.70    2.60
  12   1   3    1.10    1.80
  12  -1   3    0.50    1.80
  12  -1   3   -1.80    3.40
 -12  -1  -3   -1.80    4.10
  12   1   4   25.50    2.70
 -12   1  -4   10.20    5.00
  12   1   4    9.30    4.70
  12   1   5   -2.30    4.90
 -12   1  -5    0.30    5.60
  12   1   5    1.30    2.90
 -12   1  -5   -3.40    4.60
 -12   1  -5   -0.60    4.60
 -12  -1  -5   -3.10    4.60
  12  -1   5   -4.20    4.20
  12   1   6   66.59    5.60
 -12   1  -6   54.39   10.10
 -12   1  -6   64.39    8.70
  12   1   6   83.59    9.00
 -12   1  -6   65.89    8.40
  12  -1   6   51.79    5.20
  12  -1   6   52.19    9.00
 -12  -1  -6   60.39    8.80
 -12   1  -7   13.90    5.60
  12   1   7    5.10    5.50
 -12   1  -7   -4.70    7.50
  12   1   7    5.40    3.60
 -12   1  -7   -0.60    5.60
  12  -1   7    3.80    3.30
 -12  -1  -7    0.10    5.20
  12  -1   7    1.80    5.60
 -12   1  -8    8.00    5.70
  12   1   8    3.90    5.90
  12   1   8    1.40    3.80
 -12   1  -8    5.50    5.90
 -12   1  -8   10.20    8.60
  12  -1   8   -3.90    5.80
 -12  -1  -8   -5.70    4.70
 -12  -1  -8   -3.20    5.60
  12  -1   8    2.40    3.60
  12   1   9    4.30    4.00
 -12   1  -9    3.50    6.70
  12   1   9    1.30    5.90
 -12   1  -9   26.40    9.70
 -12   1  -9    1.80    6.00
  12  -1   9   -2.50    6.30
 -12  -1  -9    4.00    4.30
  12  -1   9    3.90    4.00
 -12  -1  -9    6.10    5.80
 -12  -1  -9   10.50    6.90
 -12   1 -10    3.30    7.80
 -12   1 -10    6.80    6.10
  12   1  10    0.90    4.30
  12  -1  10   -1.90    6.90
 -12  -1 -10   -3.70    7.20
 -12  -1 -10   -6.50    9.10
 -12  -1 -10    1.20    4.60
  12  -1  10    6.40    4.30
  12   1  11   -1.60    4.50
 -12   1 -11   -6.80    8.10
 -12   1 -11   -0.20    6.60
  12  -1  11   -2.90    4.60
 -12  -1 -11    8.00    4.90
  12  -1  11   -5.50    7.20
 -12  -1 -11  -12.70   10.50
 -12   2  14   15.50    4.70
  12   2 -14    9.00    4.20
 -12   2  14   15.40    5.70
 -12   2  14   17.20    3.60
  12  -2 -14   12.50    5.20
 -12  -2  14   12.80    3.10
 -12   2  13   88.99    5.90
 -12   2  13   89.69    9.10
 -12   2  13   70.49    8.00
 -12  -2  13   82.19    6.10
  12  -2 -13   74.29    7.50
  12  -2 -13   80.09    8.60
 -12   2  12  118.09    9.60
 -12   2  12  122.29    7.10
  12   2 -12  127.89    8.80
  12   2 -12  117.89   10.00
 -12   2  12  121.49    9.40
 -12  -2  12  105.29   10.30
 -12  -2  12  121.69    7.30
  12  -2 -12  125.19    9.50
  12  -2 -12  129.49    8.30
 -12   2  11  366.76   17.50
 -12   2  11  379.56   19.10
  12   2 -11  363.26   18.40
  12   2 -11  378.26   19.30
 -12   2  11  381.76   18.90
 -12  -2  11  366.16   17.60
 -12  -2  11  368.36   19.50
  12  -2 -11  363.76   18.20
  12  -2 -11  367.86   19.00
 -12   2  10   10.10    2.60
  12   2 -10   11.50    4.80
  12   2 -10   10.70    4.20
 -12   2  10   13.80    4.50
 -12   2  10    8.90    4.30
  12  -2 -10    9.00    4.40
 -12  -2  10   15.10    5.40
  12  -2 -10   15.70    3.70
  12   2  -9   24.70    5.20
  12   2  -9   31.10    4.30
 -12   2   9   29.50    4.80
  12   2  -9   29.00    5.50
 -12   2   9   27.80    4.60
 -12   2   9   29.90    3.60
  12  -2  -9   30.70    4.50
  12  -2  -9   32.90    5.30
 -12  -2   9   35.50    5.50
 -12   2   8    1.20    2.00
 -12   2   8    5.00    4.10
 -12   2   8    3.00    3.90
  12   2  -8    1.50    3.30
  12   2  -8    1.00    3.30
 -12  -2   8    5.90    4.70
  12  -2  -8    5.80    3.30
  12  -2  -8    2.80    3.60
 -12   2   7  132.69    7.20
 -12   2   7  127.39    8.20
 -12   2   7  122.79    8.80
  12   2  -7  117.99    7.40
  12   2  -7  122.19    7.70
  12  -2  -7  118.29    7.30
  12  -2  -7  112.19    7.80
 -12  -2   7  102.49    7.30
 -12  -2   7  115.89    9.20
 -12  -2   7  118.49    9.40
 -12   2   6    0.30    4.00
 -12   2   6   -3.60    1.60
 -12   2   6    1.90    3.20
  12   2  -6   -0.30    3.20
  12   2  -6    1.70    3.10
  12  -2  -6   -3.10    3.10
 -12  -2   6    4.00    4.70
  12  -2  -6   -0.50    2.80
 -12  -2   6    0.00    4.30
  12   2  -5   36.00    5.00
 -12   2   5   31.40    6.70
  12   2  -5   31.30    4.60
 -12   2   5   27.80    3.40
 -12  -2   5   26.60    4.70
  12  -2  -5   34.40    4.30
  12  -2  -5   25.20    4.40
 -12  -2   5   34.00    5.20
 -12   2   4   12.40    4.70
  12   2  -4   13.70    3.20
  12   2  -4   12.70    3.20
 -12  -2   4   14.40    4.70
 -12  -2   4    5.50    4.40
 -12  -2   4    5.10    3.10
  12  -2  -4   12.90    3.10
  12   2  -3   13.60    3.10
 -12   2   3   13.20    4.40
 -12  -2   3   15.90    4.60
 -12  -2   3   12.10    4.60
  12  -2  -3   24.30    4.40
 -12  -2   3   10.40    3.30
 -12   2   2   27.00    5.10
  12   2  -2   38.70    4.40
  12   2  -2   35.80    4.30
 -12  -2   2   40.20    7.30
  12  -2  -2   30.10    4.70
 -12  -2   2   30.10    5.10
  12   2  -1   28.00    4.30
 -12   2   1   41.00    7.60
  12   2  -1   28.90    5.30
  12   2  -1   32.90    4.30
 -12  -2   1   34.00    5.30
 -12  -2   1   34.70    5.70
  12  -2  -1   33.10    4.50
 -12   2   0    3.00    5.00
  12   2   0   -3.20    2.60
  12   2   0   -2.70    2.50
  12   2   0    4.10    4.50
 -12  -2   0   -0.40    4.50
  12  -2   0   -4.30    2.90
 -12  -2   0    3.80    3.90
  12   2   1   -1.00    2.80
  12   2   1   -4.90    4.60
 -12   2  -1   -6.40    4.90
  12  -2   1   -6.70    3.00
 -12  -2  -1    1.20    4.20
 -12  -2  -1    1.00    4.60
 -12   2  -2   20.40    6.00
  12   2   2   17.20    3.10
  12   2   2   13.80    2.20
  12   2   2   19.10    5.00
 -12  -2  -2    7.30    5.20
 -12  -2  -2   20.10    4.70
  12   2   3    2.90    5.00
 -12   2  -3   -0.70    5.60
 -12   2  -3   -2.10    5.70
  12   2   3   -1.60    3.10
 -12  -2  -3    2.40    4.50
 -12  -2  -3    0.60    5.20
  12  -2   3   -4.10    1.80
 -12   2  -4   15.60    6.00
  12   2   4    5.50    5.10
 -12   2  -4   13.50    3.90
  12   2   4    9.50    3.40
 -12   2  -4    9.30    6.30
 -12  -2  -4   16.30    5.00
 -12  -2  -4   11.00    5.40
  12  -2   4    9.70    4.40
 -12   2  -5  124.99   10.10
  12   2   5  134.79    8.60
  12   2   5  141.39   11.40
 -12   2  -5  144.89   12.00
 -12   2  -5  167.38   11.60
  12  -2   5  126.99    8.70
 -12  -2  -5  132.29   11.20
 -12  -2  -5  156.48   10.30
  12  -2   5  127.89   10.40
 -12   2  -6    3.70    7.00
  12   2   6    4.50    5.80
 -12   2  -6  -12.30    6.20
  12   2   6   -1.70    3.70
 -12   2  -6    9.30    6.40
  12  -2   6   -7.20    3.20
 -12  -2  -6    2.30    5.40
  12  -2   6   -3.50    5.50
 -12  -2  -6    6.00    6.00
 -12   2  -7    5.00    6.90
 -12   2  -7    5.80    7.50
  12   2   7    5.90    6.00
 -12   2  -7    0.30    7.30
  12   2   7    2.00    3.90
 -12  -2  -7   -1.90    5.50
 -12  -2  -7    2.40    6.20
  12  -2   7   -8.70    3.60
  12  -2   7    2.30    8.00
 -12   2  -8   -7.30    7.70
  12   2   8   -3.80    4.10
 -12   2  -8    1.70    7.40
 -12   2  -8    1.20    8.20
  12   2   8   -8.20    6.00
  12  -2   8   -3.90    4.10
 -12  -2  -8   -2.70    5.50
 -12  -2  -8    4.50    7.10
  12  -2   8    5.10    6.60
 -12   2  -9  -10.70    8.30
 -12   2  -9   15.60    8.30
  12   2   9    2.60    4.10
 -12   2  -9   20.60    9.50
  12  -2   9    0.80    7.00
 -12  -2  -9    7.50    7.90
  12  -2   9    0.70    4.50
 -12   2 -10    2.60    7.50
  12   2  10   -3.20    4.20
 -12   2 -10   24.80   11.00
 -12   2 -10   -2.10    9.30
  12  -2  10  -12.70    7.30
  12  -2  10   -7.50    5.00
 -12   3  13   49.40    7.50
 -12   3  13   59.29    8.30
  12   3 -13   77.29    7.90
 -12   3  13   66.19    5.90
 -12  -3  13   60.09    5.40
  12  -3 -13   61.89    9.10
  12  -3 -13   59.19    7.40
 -12   3  12   60.39    5.40
 -12   3  12   43.20    6.70
  12   3 -12   51.29    8.80
 -12   3  12   54.09    8.40
  12  -3 -12   54.19    8.70
 -12  -3  12   56.69    5.40
  12  -3 -12   58.69    7.00
  12   3 -11   68.59    7.90
 -12   3  11   51.79    5.30
 -12   3  11   53.99    8.50
 -12   3  11   46.10    6.80
  12  -3 -11   71.19    8.60
  12  -3 -11   68.49    6.80
 -12   3  10    1.40    3.00
  12   3 -10    6.30    4.30
 -12   3  10    4.30    5.30
  12   3 -10    2.50    4.90
 -12   3  10   -3.20    5.00
  12  -3 -10    4.20    4.00
 -12  -3  10   -2.30    6.30
  12  -3 -10    1.20    4.60
  12   3  -9    5.30    4.50
 -12   3   9    5.40    2.60
 -12   3   9    3.60    5.00
 -12   3   9    5.60    5.30
  12   3  -9    5.70    4.00
  12  -3  -9   10.40    4.00
 -12  -3   9    3.20    6.00
 -12  -3   9    3.90    5.60
 -12   3   8   19.80    5.00
 -12   3   8   12.70    2.80
  12   3  -8   12.80    4.10
  12   3  -8   19.50    4.60
 -12   3   8   13.10    5.20
 -12  -3   8   14.50    6.10
  12  -3  -8   10.70    4.50
 -12  -3   8   17.70    5.50
  12  -3  -8   18.40    4.00
 -12   3   7   -0.10    2.20
  12   3  -7    1.70    4.30
 -12   3   7    4.90    4.30
  12   3  -7    1.20    4.20
 -12   3   7   -2.20    5.00
 -12  -3   7    2.70    5.80
  12  -3  -7    3.00    3.60
 -12  -3   7   -6.80    3.60
  12  -3  -7    2.70    3.90
 -12  -3   7   -1.40    5.40
  12   3  -6    2.10    4.10
 -12   3   6    3.30    1.90
  12   3  -6    1.80    3.80
 -12   3   6    1.50    4.80
 -12   3   6    6.30    4.00
 -12  -3   6   10.00    6.00
  12  -3  -6    3.90    3.70
 -12  -3   6   -0.50    3.80
  12  -3  -6    5.20    3.60
 -12  -3   6    0.20    5.10
  12   3  -5   34.50    5.70
 -12   3   5   44.10    3.10
 -12   3   5   46.30    5.90
  12   3  -5   42.60    5.90
 -12   3   5   44.20    8.10
  12  -3  -5   46.00    5.60
 -12  -3   5   43.70    6.30
  12  -3  -5   33.20    5.40
 -12  -3   5   44.60    6.80
 -12  -3   5   38.90    6.00
  12   3  -4   25.70    4.00
  12   3  -4   20.40    4.20
 -12   3   4   19.30    5.40
 -12  -3   4   30.30    5.90
  12  -3  -4   31.80    5.70
 -12  -3   4   25.30    5.50
 -12  -3   4   21.90    4.40
  12   3  -3   45.50    5.60
 -12   3   3   58.49    8.30
 -12  -3   3   62.29    7.10
 -12  -3   3   56.79    8.40
 -12  -3   3   57.09    8.40
  12  -3  -3   65.29    6.30
  12   3  -2   -0.50    3.60
  12   3  -2    5.60    2.80
 -12   3   2   -0.30    5.30
  12  -3  -2    3.00    3.40
 -12  -3   2   -1.10    4.20
 -12  -3   2    1.10    5.20
  12   3  -1    2.70    3.70
  12   3  -1   11.00    2.50
 -12   3   1    1.00    5.40
  12   3  -1    8.70    5.60
 -12  -3   1    6.50    4.50
  12  -3  -1    5.20    3.70
 -12  -3   1    6.90    5.60
  12   3   0    1.60    3.50
 -12   3   0   -1.60    5.70
  12   3   0    0.30    5.50
 -12  -3   0   -3.40    5.90
  12  -3   0    0.00    3.60
 -12  -3   0    7.40    4.60
  12   3   1   23.50    5.90
 -12   3  -1   25.70    6.60
  12   3   1   19.70    3.60
  12  -3   1   19.00    4.20
 -12  -3  -1   19.50    6.20
 -12  -3  -1   33.80    7.20
  12   3   2   -2.20    3.50
  12   3   2   -1.80    6.00
 -12   3  -2  -13.10    6.50
 -12  -3  -2    5.00    5.50
 -12  -3  -2    1.20    6.20
 -12   3  -3    8.40    6.90
  12   3   3   19.50    6.10
  12   3   3   14.80    3.90
 -12  -3  -3   16.20    6.90
 -12  -3  -3   14.50    6.10
 -12   3  -4   19.60    7.20
  12   3   4   -0.80    3.90
 -12   3  -4    3.80    6.70
  12   3   4    4.90    6.20
  12  -3   4    4.00    2.80
  12  -3   4   11.70    5.30
 -12  -3  -4   -2.60    6.20
 -12  -3  -4   16.00    6.20
  12   3   5  186.68   10.90
  12   3   5  190.78   14.20
 -12   3  -5  208.98   14.10
 -12   3  -5  249.78   14.80
  12  -3   5  181.18   13.70
 -12  -3  -5  218.48   13.40
 -12  -3  -5  185.48   13.50
 -12   3  -6   16.60    8.30
 -12   3  -6   13.60    7.50
 -12   3  -6    0.10    5.10
  12   3   6   13.70    4.20
 -12  -3  -6    5.70    7.70
 -12  -3  -6    6.50    7.50
  12  -3   6   -4.90    3.80
  12  -3   6   10.50    7.00
 -12   3  -7   -5.00    5.60
  12   3   7   -7.40    4.10
 -12   3  -7    6.30    7.60
 -12   3  -7    7.30    8.10
 -12  -3  -7   -5.00    7.20
  12  -3   7  -12.40    5.00
 -12   3  -8   19.00    8.70
  12   3   8   -1.50    4.40
 -12   3  -8    1.40    7.60
 -12  -3  -8    1.60    8.00
  12  -3   8  -12.70    5.40
  12   4 -10    1.30    6.10
 -12   4  10    5.30    6.50
  12   4 -10   -0.50    4.20
 -12   4  10   -3.60    5.30
 -12   4  10    5.00    3.40
  12  -4 -10   -4.20    4.70
  12  -4 -10    4.30    6.00
  12   4  -9    7.10    5.90
 -12   4   9    8.50    3.10
 -12   4   9   14.40    6.40
 -12   4   9    4.70    6.00
  12   4  -9    2.50    4.20
  12  -4  -9    0.80    6.00
  12  -4  -9   -1.40    4.50
 -12   4   8    9.00    3.00
  12   4  -8   -3.00    4.40
 -12   4   8    6.20    5.40
  12   4  -8   -4.50    5.70
 -12  -4   8  -11.90    5.60
  12  -4  -8   -0.50    4.20
  12   4  -7   40.00    7.40
  12   4  -7   64.09    8.40
 -12   4   7   51.79    9.50
 -12   4   7   71.99    9.30
 -12   4   7   53.89    4.60
  12  -4  -7   38.90    6.40
 -12  -4   7   56.59    8.30
  12  -4  -7   49.50    6.60
  12   4  -6   10.80    5.20
 -12   4   6   11.20    5.90
 -12   4   6   19.10    5.60
  12   4  -6    4.10    4.20
 -12  -4   6   14.50    5.20
  12  -4  -6    9.00    4.20
  12  -4  -6    9.90    5.00
 -12  -4   6   21.80    8.30
  12   4  -5   53.99    7.00
  12   4  -5   30.10    5.10
 -12   4   5   29.20    6.30
 -12   4   5   52.99    8.40
  12  -4  -5   29.30    5.60
  12  -4  -5   37.80    5.90
 -12  -4   5   38.30    7.10
 -12  -4   5   26.30    6.90
  12   4  -4    0.70    4.50
 -12   4   4    0.40    5.70
  12   4  -4   13.10    4.20
  12  -4  -4    4.10    4.50
 -12  -4   4    3.70    6.30
 -12  -4   4    3.60    5.00
  12  -4  -4    5.40    4.40
 -12  -4   4   -3.00    6.10
 -12   4   3    3.90    5.70
  12   4  -3    2.00    4.20
  12   4  -3   20.70    5.00
 -12  -4   3    4.90    6.10
  12  -4  -3    8.40    4.50
 -12  -4   3    0.00    6.10
 -12  -4   3    7.90    4.90
 -12   4   2    6.50    5.60
  12   4  -2    3.60    3.80
  12  -4  -2    8.20    4.30
 -12  -4   2    9.40    6.60
 -12  -4   2    9.50    5.10
 -12  -4   2    8.00    6.00
 -12   4   1   68.19   10.10
  12   4  -1   56.09    6.20
 -12  -4   1   63.09   10.00
  12  -4  -1   53.69    6.60
 -12  -4   1   66.29    7.80
  12   4   0   -4.30    4.10
  12   4   0   -0.10    6.70
 -12   4   0   -1.90    6.20
 -12  -4   0    1.80    5.30
  12  -4   0   -9.20    4.00
 -12  -4   0   -1.10    6.80
 -12   4  -1   -3.50    6.50
  12   4   1    1.00    4.10
 -12  -4  -1    7.10    5.60
  12  -4   1    1.20    3.90
 -12  -4  -1   -4.70    6.80
 -12   4  -2    3.90    6.80
  12  -4   2  -11.30    4.90
 -12  -4  -2    0.00    6.20
 -12   4  -3   55.69   11.10
 -12  -4  -3   44.90    8.70
 -12   4  -4    5.60    7.80
 -12   4  -4   14.20    7.90
  12   4   4   -6.00    4.30
 -12  -4  -4    0.70    6.30
 -12   4  -5   -2.00    8.50
  12   4   5   -2.20    4.00
 -12   4  -5    6.50    7.90
 -12  -4  -5    3.70    6.80
  12   4   6   -1.70    4.00
 -12   4  -6   -4.70    7.70
 -12  -4  -6   -2.20    7.00
 -12   5   3   11.00    6.50
  12   5  -3    7.40    4.50
 -12  -5   3   12.20    6.40
  12   5  -2   -6.50    4.40
 -12   5   2   -0.70    6.30
 -12  -5   2    2.20    6.20
  12  -5  -2    0.20    4.70
  12   5  -1    6.00    4.10
  13   0 -15   -0.30    3.50
 -13   0  15    1.90    2.90
 -13   0  14   28.30    3.40
  13   0 -14   23.30    5.40
 -13   0  14   29.80    5.60
  13   0 -13   -5.90    4.40
  13   0 -13   -1.80    3.50
 -13   0  13   -1.70    2.80
 -13   0  13   -4.90    4.60
 -13   0  12   14.30    4.70
 -13   0  12   13.10    3.30
 -13   0  12   15.10    3.10
  13   0 -12    9.50    3.60
  13   0 -12    6.50    4.40
 -13   0  11   -0.40    2.80
 -13   0  11   -2.30    4.10
 -13   0  11    2.20    2.80
  13   0 -11    0.80    3.60
  13   0 -11    0.80    4.10
 -13   0  10  225.48   11.50
  13   0 -10  230.78   12.50
 -13   0  10  229.78   12.70
 -13   0  10  228.48   11.10
  13   0 -10  208.78   11.80
  13   0  -9    1.10    3.00
 -13   0   9    1.90    3.70
  13   0  -9    0.60    4.90
 -13   0   9   -0.70    2.50
 -13   0   9    1.60    2.90
  13   0  -8  245.88   13.30
 -13   0   8  256.07   13.50
  13   0  -8  247.88   12.60
 -13   0   8  255.27   12.10
  13   0  -7   -0.10    2.70
 -13   0   7    6.20    3.90
 -13   0   7    0.30    3.40
  13   0  -7   -2.70    3.50
 -13   0   7    1.70    2.20
  13   0  -6    6.60    3.30
  13   0  -6    7.20    2.70
 -13   0   6    6.10    3.90
 -13   0   6    9.10    4.10
  13   0  -5   -0.90    2.60
 -13   0   5   -1.60    3.20
 -13   0   5   -1.60    4.10
  13   0  -5   -0.70    2.20
  13   0  -4  295.27   13.90
 -13   0   4  283.37   15.10
  13   0  -4  284.77   13.70
 -13   0   4  291.57   14.50
 -13   0   4  292.17   14.70
 -13   0   3    0.20    3.10
  13   0  -3   -4.40    1.90
  13   0  -3    5.00    2.50
 -13   0   3   -2.70    3.50
  13   0  -2  260.87   12.50
 -13   0   2  251.57   13.00
 -13   0   2  260.17   13.00
  13   0  -2  264.97   12.40
 -13   0   2  257.17   14.10
 -13   0   1    4.20    3.30
  13   0  -1    1.60    2.00
  13   0  -1    0.30    2.50
  13   0   0   33.70    5.60
  13   0   0   35.60    3.20
 -13   0   0   31.00    5.20
 -13   0   0   39.50    5.70
  13   0   0   32.20    3.80
  13   0   1    0.90    1.90
 -13   0  -1   -6.80    5.00
 -13   0  -1    0.70    3.50
  13   0   1   -2.20    3.50
  13   0   1   -0.60    2.10
 -13   0  -2   13.90    3.60
  13   0   2   14.80    4.00
 -13   0  -2   17.30    5.10
  13   0   2   17.60    2.50
  13   0   2   16.70    3.00
 -13   0  -3   -1.00    4.90
  13   0   3   -5.00    4.20
 -13   0  -3   -2.50    3.80
  13   0   3    2.90    2.30
  13   0   3    2.50    2.00
 -13   0  -4   38.90    6.90
  13   0   4   36.50    5.20
 -13   0  -4   32.10    5.90
  13   0   4   34.60    4.00
  13   0   5    1.80    5.10
  13   0   5   -0.10    2.80
 -13   0  -5   -0.10    5.70
 -13   0  -5   -6.10    4.80
 -13   0  -5   -5.80    4.70
 -13   0  -6  103.69   10.90
 -13   0  -6  113.69   10.30
  13   0   6  109.19    7.00
  13   0   6  115.59   10.00
 -13   0  -6  101.49    9.10
 -13   0  -7    1.80    4.90
  13   0   7    0.80    3.50
 -13   0  -7   -6.00    5.60
  13   0   7   -0.80    5.30
 -13   0  -7   -3.00    7.30
  13   0   8   -1.50    5.40
 -13   0  -8   -3.00    4.70
 -13   0  -8    7.10    8.10
 -13   0  -8   -3.90    5.80
  13   0   8   -0.40    3.80
 -13   0  -9   16.80    8.40
  13   0   9   -2.20    4.10
 -13   0  -9   -5.80    5.00
  13   0   9   -2.90    5.90
 -13   0  -9    7.80    6.20
  13   0  10  -13.90    6.40
 -13   0 -10   -5.60    5.30
 -13   0 -10    0.70    6.50
  13   0  10   -1.70    4.30
  13   0  11   -5.80    6.50
 -13   1  15   56.39    6.90
  13   1 -15   63.59    7.20
  13  -1 -15   62.19    6.70
 -13  -1  15   57.89    5.40
 -13   1  14   14.40    4.80
  13   1 -14   22.50    4.50
 -13   1  14   26.20    3.30
  13  -1 -14   24.00    5.00
 -13   1  13   70.89    8.40
 -13   1  13   72.89    5.20
  13   1 -13   71.39    8.40
 -13   1  13   63.99    7.00
  13   1 -13   61.39    6.40
 -13  -1  13   63.69    5.70
 -13  -1  13   67.09    8.20
  13  -1 -13   68.09    6.90
  13  -1 -13   65.09    7.80
 -13   1  12   31.80    4.50
  13   1 -12   34.50    5.30
 -13   1  12   32.70    6.50
 -13   1  12   34.20    5.30
  13   1 -12   31.20    6.00
  13  -1 -12   30.30    4.30
 -13  -1  12   30.50    4.40
  13  -1 -12   25.60    4.90
 -13  -1  12   32.60    5.40
  13   1 -11   28.50    5.20
 -13   1  11   25.80    3.20
 -13   1  11   25.80    4.90
 -13   1  11   28.60    4.30
  13   1 -11   26.20    4.40
 -13  -1  11   27.20    3.40
  13  -1 -11   28.80    4.70
 -13  -1  11   26.80    5.20
  13  -1 -11   26.60    5.40
  13   1 -10   48.50    5.80
  13   1 -10   52.79    7.50
 -13   1  10   53.09    4.40
 -13   1  10   59.89    7.40
 -13   1  10   51.19    6.40
 -13  -1  10   62.69    4.40
  13  -1 -10   52.99    5.90
 -13  -1  10   47.30    4.60
  13  -1 -10   52.69    6.90
 -13  -1  10   49.20    7.50
  13   1  -9    2.80    3.20
 -13   1   9    1.90    4.10
 -13   1   9   -2.10    3.30
  13   1  -9   -0.50    4.00
 -13   1   9   -3.70    2.30
  13  -1  -9   -7.00    3.50
 -13  -1   9    0.10    4.50
  13  -1  -9    2.50    3.00
 -13  -1   9    1.90    2.70
  13   1  -8  131.39    8.10
  13   1  -8  123.19    7.90
 -13   1   8  139.19    8.80
  13   1  -8  123.79    8.80
 -13   1   8  131.89    6.90
 -13   1   8  127.29    8.50
 -13  -1   8  140.99    9.60
  13  -1  -8  121.79    7.70
  13  -1  -8  132.59    8.30
 -13   1   7   46.70    4.00
  13   1  -7   52.49    5.10
  13   1  -7   51.09    5.40
 -13   1   7   53.59    6.20
  13   1  -7   45.80    8.00
 -13   1   7   57.29    6.50
  13  -1  -7   48.60    5.60
  13  -1  -7   52.99    5.00
 -13  -1   7   55.39    6.80
 -13   1   6  296.77   15.10
  13   1  -6  289.77   14.30
  13   1  -6  276.97   14.20
 -13   1   6  304.57   13.70
 -13   1   6  302.87   14.70
  13  -1  -6  282.47   14.50
 -13  -1   6  293.87   15.30
  13  -1  -6  294.67   14.20
 -13  -1   6  293.97   14.70
 -13   1   5   15.70    3.20
 -13   1   5   17.10    1.90
  13   1  -5   15.50    2.80
  13   1  -5   15.70    3.10
 -13   1   5   11.80    4.10
 -13  -1   5   13.80    4.20
  13  -1  -5   11.70    2.90
 -13  -1   5   19.30    4.10
 -13  -1   5   31.10    6.20
  13  -1  -5   15.80    3.00
 -13   1   4   39.10    6.70
 -13   1   4   35.30    4.60
 -13   1   4   32.50    2.70
  13   1  -4   35.30    4.50
  13   1  -4   23.60    4.10
 -13  -1   4   31.00    4.40
  13  -1  -4   41.30    4.30
 -13  -1   4   35.50    6.30
 -13  -1   4   35.30    4.90
  13   1  -3   15.00    2.70
 -13   1   3   11.90    4.30
 -13   1   3   12.40    1.50
  13   1  -3   12.10    2.90
 -13  -1   3   12.50    3.90
 -13  -1   3   15.80    4.60
 -13  -1   3   11.70    4.20
  13  -1  -3   17.20    2.90
 -13   1   2  270.07   14.20
  13   1  -2  268.97   12.60
  13   1  -2  266.57   12.80
 -13  -1   2  254.57   13.70
 -13  -1   2  241.88   13.80
  13  -1  -2  259.07   12.70
  13   1  -1   43.90    4.20
  13   1  -1   38.50    4.00
 -13   1   1   33.40    7.50
  13   1  -1   46.40    7.10
  13  -1  -1   43.70    4.80
 -13  -1   1   51.79    5.90
 -13  -1   1   41.90    6.80
  13   1   0   22.10    3.60
  13   1   0   20.80    3.50
  13   1   0   16.00    4.20
 -13   1   0   23.70    5.00
  13  -1   0   23.90    4.00
 -13  -1   0   20.60    4.50
 -13   1  -1    7.20    5.20
  13   1   1   12.20    2.50
 -13   1  -1   12.60    2.80
  13   1   1    9.60    2.20
  13   1   1   12.20    4.40
  13  -1   1   20.10    2.30
 -13  -1  -1   20.20    4.50
  13  -1   1    6.10    2.60
  13  -1   1   13.70    3.00
  13   1   2   14.20    4.60
  13   1   2   11.10    2.70
  13   1   2    6.70    2.30
 -13   1  -2    4.60    5.20
 -13   1  -2   13.90    3.30
 -13  -1  -2   10.20    4.20
  13  -1   2   12.10    3.10
  13  -1   2   10.50    1.80
  13  -1   2   12.20    3.60
  13   1   3    3.10    2.70
 -13   1  -3   -4.50    5.30
 -13   1  -3   -2.00    3.90
  13   1   3    3.00    2.90
  13   1   3   -1.00    4.40
  13  -1   3    1.60    3.90
 -13  -1  -3   -0.80    6.10
  13   1   4   54.09    8.20
 -13   1  -4   41.70    9.40
 -13   1  -4   56.99    7.40
  13   1   4   46.90    4.70
 -13   1  -4   49.90    8.20
 -13  -1  -4   33.60    5.40
  13  -1   4   38.70    5.50
  13  -1   4   36.80    5.10
  13   1   5   -0.60    3.20
 -13   1  -5   -1.20    6.10
 -13   1  -5    3.00    5.10
  13   1   5   -0.80    6.40
 -13   1  -5   -0.60    5.20
 -13  -1  -5   -6.50    4.90
  13  -1   5   -1.00    4.70
  13  -1   5   -1.00    2.60
 -13   1  -6   -3.70    6.90
 -13   1  -6   -1.00    5.10
  13   1   6    2.00    5.60
  13   1   6    1.10    3.40
 -13   1  -6   -0.90    5.40
  13  -1   6   -0.70    3.10
 -13  -1  -6   -4.60    5.10
  13  -1   6    4.90    5.20
  13   1   7    8.70    5.90
 -13   1  -7   14.70    5.90
 -13   1  -7    9.30    7.80
 -13   1  -7   14.30    5.60
  13   1   7   13.20    3.80
  13  -1   7    8.00    3.60
 -13  -1  -7   10.30    5.70
  13  -1   7   14.70    5.60
  13   1   8    6.60    6.00
 -13   1  -8    9.70    6.30
 -13   1  -8    9.40    6.00
  13   1   8    7.80    4.00
 -13   1  -8   17.50    8.90
 -13  -1  -8   17.70    7.40
 -13  -1  -8    4.60    5.80
  13  -1   8    3.50    4.00
  13  -1   8    8.40    6.60
 -13   1  -9    4.90    7.20
[truncated: 2,012,670 more chars]
